# Supplementary material for: Bioinspired “cage traps” for closed-loop lead management of perovskite solar cells under real-world contamination assessment
Source: Nat Commun. 2023 Aug 7;14:4730. doi: 10.1038/s41467-023-40421-8 (PMC10406821; doi:10.1038/s41467-023-40421-8)
Supplement: Supplementary file 6 — Source Data [file 41467_2023_40421_MOESM6_ESM.xlsx]

## Sheet: Fig.1b
MM		BCT		PbI2@BCT
Wavenumber	Transmittance	Wavenumber	Transmittance	Wavenumber	Transmittance
399.675	0	399.675	0	400.157	86.6297
400.157	76.9943	400.157	87.8606	400.639	87.0321
400.639	77.1759	400.639	87.8542	401.121	87.3596
401.121	77.3507	401.121	87.8434	401.603	87.6118
401.603	77.5082	401.603	87.8374	402.085	87.7979
402.085	77.6431	402.085	87.841	402.567	87.929
402.567	77.7543	402.567	87.8534	403.05	88.0142
403.05	77.8417	403.05	87.8695	403.532	88.0626
403.532	77.9038	403.532	87.8833	404.014	88.0835
404.014	77.9393	404.014	87.8905	404.496	88.0908
404.496	77.9473	404.496	87.8893	404.978	88.1015
404.978	77.93	404.978	87.8799	405.46	88.1294
405.46	77.8942	405.46	87.8625	405.942	88.1818
405.942	77.851	405.942	87.836	406.424	88.2546
406.424	77.8125	406.424	87.7981	406.906	88.3339
406.906	77.7877	406.906	87.7478	407.389	88.4032
407.389	77.781	407.389	87.6875	407.871	88.4518
407.871	77.7906	407.871	87.6237	408.353	88.4811
408.353	77.8105	408.353	87.5667	408.835	88.5033
408.835	77.8372	408.835	87.5239	409.317	88.5329
409.317	77.8622	409.317	87.5027	409.799	88.596
409.799	77.8838	409.799	87.5124	410.281	88.7014
410.281	77.8978	410.281	87.5474	410.764	88.8181
410.764	77.916	410.764	87.5849	411.246	88.8951
411.246	77.9248	411.246	87.6109	411.728	88.9429
411.728	77.9245	411.728	87.6163	412.21	88.9762
412.21	77.9237	412.21	87.5994	412.692	88.9798
412.692	77.9138	412.692	87.5602	413.174	88.9769
413.174	77.8962	413.174	87.5111	413.656	88.9715
413.656	77.8709	413.656	87.4422	414.138	88.9722
414.138	77.831	414.138	87.3804	414.62	88.943
414.62	77.7854	414.62	87.3157	415.103	88.8335
415.103	77.7117	415.103	87.2445	415.585	88.6163
415.585	77.6079	415.585	87.1726	416.067	88.2666
416.067	77.4691	416.067	87.1009	416.549	87.7856
416.549	77.2974	416.549	87.0296	417.031	87.2196
417.031	77.1097	417.031	86.962	417.513	86.6708
417.513	76.9346	417.513	86.9083	417.995	86.2019
417.995	76.7876	417.995	86.8734	418.477	85.8775
418.477	76.6751	418.477	86.8578	418.959	85.7902
418.959	76.6392	418.959	86.8463	419.442	85.9799
419.442	76.6943	419.442	86.8467	419.924	86.3164
419.924	76.7905	419.924	86.8411	420.406	86.6995
420.406	76.8955	420.406	86.8171	420.888	87.054
420.888	76.9881	420.888	86.7672	421.37	87.3583
421.37	77.0639	421.37	86.6926	421.852	87.5236
421.852	77.0851	421.852	86.6041	422.334	87.5986
422.334	77.0654	422.334	86.5007	422.816	87.6205
422.816	77.0399	422.816	86.3993	423.298	87.625
423.298	77.0091	423.298	86.3205	423.781	87.7246
423.781	77.0069	423.781	86.2817	424.263	87.8164
424.263	77.0055	424.263	86.2882	424.745	87.9446
424.745	77.0219	424.745	86.34	425.227	88.1404
425.227	77.0691	425.227	86.4268	425.709	88.3799
425.709	77.1421	425.709	86.5276	426.191	88.5535
426.191	77.2036	426.191	86.6155	426.673	88.7214
426.673	77.267	426.673	86.6864	427.155	88.8637
427.155	77.3195	427.155	86.7288	427.637	88.9713
427.637	77.3506	427.637	86.742	428.12	89.0513
428.12	77.3572	428.12	86.7308	428.602	89.1329
428.602	77.3465	428.602	86.7038	429.084	89.2061
429.084	77.3212	429.084	86.671	429.566	89.311
429.566	77.3013	429.566	86.6421	430.048	89.3593
430.048	77.2641	430.048	86.6113	430.53	89.4017
430.53	77.2238	430.53	86.5874	431.012	89.4282
431.012	77.1965	431.012	86.5688	431.495	89.4391
431.495	77.1779	431.495	86.5519	431.977	89.429
431.977	77.1656	431.977	86.5309	432.459	89.3987
432.459	77.1587	432.459	86.5004	432.941	89.3627
432.941	77.1612	432.941	86.4585	433.423	89.2921
433.423	77.1591	433.423	86.3988	433.905	89.2173
433.905	77.1613	433.905	86.3275	434.387	89.1235
434.387	77.1526	434.387	86.2465	434.869	89.0347
434.869	77.1357	434.869	86.1685	435.351	88.9771
435.351	77.1124	435.351	86.1078	435.834	88.9612
435.834	77.0831	435.834	86.0735	436.316	88.9853
436.316	77.0523	436.316	86.0673	436.798	89.0665
436.798	77.0345	436.798	86.095	437.28	89.1602
437.28	77.0112	437.28	86.1565	437.762	89.2708
437.762	77.0075	437.762	86.23	438.244	89.3606
438.244	77.0045	438.244	86.3052	438.726	89.4064
438.726	77.0097	438.726	86.3742	439.208	89.3882
439.208	77.0088	439.208	86.4281	439.69	89.3107
439.69	76.9979	439.69	86.4623	440.173	89.212
440.173	76.9834	440.173	86.4747	440.655	89.0853
440.655	76.9607	440.655	86.4654	441.137	88.955
441.137	76.9289	441.137	86.4416	441.619	88.8167
441.619	76.8897	441.619	86.4034	442.101	88.7637
442.101	76.8779	442.101	86.3695	442.583	88.71
442.583	76.8536	442.583	86.3426	443.065	88.6783
443.065	76.8228	443.065	86.3315	443.547	88.6838
443.547	76.7931	443.547	86.3421	444.029	88.728
444.029	76.7702	444.029	86.3787	444.512	88.74
444.512	76.7507	444.512	86.4164	444.994	88.8108
444.994	76.7332	444.994	86.4756	445.476	88.8837
445.476	76.7251	445.476	86.5426	445.958	88.9458
445.958	76.7246	445.958	86.5977	446.44	89.0193
446.44	76.7358	446.44	86.6519	446.922	89.1113
446.922	76.7597	446.922	86.6993	447.404	89.2224
447.404	76.793	447.404	86.7368	447.886	89.3401
447.886	76.8325	447.886	86.7581	448.369	89.4664
448.369	76.8719	448.369	86.7696	448.851	89.5475
448.851	76.8947	448.851	86.7602	449.333	89.6286
449.333	76.9313	449.333	86.7397	449.815	89.6813
449.815	76.9514	449.815	86.7102	450.297	89.6433
450.297	76.9427	450.297	86.6748	450.779	89.5153
450.779	76.8999	450.779	86.6328	451.261	89.4008
451.261	76.8583	451.261	86.6066	451.743	89.2821
451.743	76.81	451.743	86.5907	452.226	89.1861
452.226	76.7676	452.226	86.5859	452.708	89.1307
452.708	76.7421	452.708	86.5886	453.19	89.1571
453.19	76.7504	453.19	86.5919	453.672	89.1622
453.672	76.7649	453.672	86.5857	454.154	89.1354
454.154	76.7806	454.154	86.5619	454.636	89.0622
454.636	76.7919	454.636	86.5184	455.118	88.9339
455.118	76.7916	455.118	86.4553	455.6	88.7337
455.6	76.7642	455.6	86.3734	456.082	88.4998
456.082	76.7163	456.082	86.2861	456.565	88.2802
456.565	76.6581	456.565	86.2097	457.047	88.1457
457.047	76.6114	457.047	86.1701	457.529	88.1156
457.529	76.5785	457.529	86.1719	458.011	88.2044
458.011	76.5699	458.011	86.2222	458.493	88.354
458.493	76.5536	458.493	86.3144	458.975	88.5755
458.975	76.5675	458.975	86.4274	459.457	88.8681
459.457	76.6029	459.457	86.5578	459.939	89.0482
459.939	76.5905	459.939	86.6624	460.421	89.2249
460.421	76.5904	460.421	86.7429	460.904	89.354
460.904	76.5829	460.904	86.7911	461.386	89.4412
461.386	76.5722	461.386	86.8087	461.868	89.5065
461.868	76.5708	461.868	86.8025	462.35	89.5487
462.35	76.5779	462.35	86.7784	462.832	89.6176
462.832	76.6076	462.832	86.7555	463.314	89.6919
463.314	76.6553	463.314	86.7375	463.796	89.7249
463.796	76.6982	463.796	86.7206	464.278	89.7602
464.278	76.745	464.278	86.7072	464.761	89.7517
464.761	76.7756	464.761	86.6944	465.243	89.7367
465.243	76.7927	465.243	86.6805	465.725	89.6383
465.725	76.7707	465.725	86.6632	466.207	89.5135
466.207	76.7213	466.207	86.64	466.689	89.403
466.689	76.66	466.689	86.614	467.171	89.3134
467.171	76.5915	467.171	86.5839	467.653	89.2573
467.653	76.526	467.653	86.5464	468.135	89.233
468.135	76.4711	468.135	86.5007	468.618	89.227
468.618	76.4298	468.618	86.4468	469.1	89.2297
469.1	76.4082	469.1	86.3928	469.582	89.1899
469.582	76.3863	469.582	86.3302	470.064	89.1147
470.064	76.3701	470.064	86.2706	470.546	88.9907
470.546	76.3538	470.546	86.22	471.028	88.8568
471.028	76.3424	471.028	86.1802	471.51	88.7188
471.51	76.324	471.51	86.1615	471.992	88.6646
471.992	76.3427	471.992	86.1742	472.474	88.716
472.474	76.4026	472.474	86.2239	472.957	88.8453
472.957	76.4479	472.957	86.2867	473.439	89.0166
473.439	76.4891	473.439	86.3608	473.921	89.2328
473.921	76.5276	473.921	86.4361	474.403	89.4345
474.403	76.5489	474.403	86.5008	474.885	89.6041
474.885	76.54	474.885	86.546	475.367	89.7143
475.367	76.4982	475.367	86.5693	475.849	89.8462
475.849	76.5025	475.849	86.5945	476.331	89.8824
476.331	76.4616	476.331	86.5953	476.813	89.9238
476.813	76.4392	476.813	86.5923	477.296	89.9356
477.296	76.4258	477.296	86.5868	477.778	89.9796
477.778	76.4328	477.778	86.5896	478.26	89.9826
478.26	76.4288	478.26	86.5999	478.742	90.025
478.742	76.4686	478.742	86.6262	479.224	90.0749
479.224	76.5225	479.224	86.651	479.706	90.0719
479.706	76.5606	479.706	86.6672	480.188	90.0414
480.188	76.584	480.188	86.6629	480.67	89.9968
480.67	76.6137	480.67	86.6479	481.152	89.9309
481.152	76.6309	481.152	86.6133	481.635	89.8302
481.635	76.6204	481.635	86.5604	482.117	89.7349
482.117	76.6025	482.117	86.4942	482.599	89.64
482.599	76.575	482.599	86.4222	483.081	89.5269
483.081	76.5318	483.081	86.346	483.563	89.4538
483.563	76.4922	483.563	86.2754	484.045	89.4076
484.045	76.4688	484.045	86.2275	484.527	89.3535
484.527	76.4261	484.527	86.1941	485.01	89.3557
485.01	76.4082	485.01	86.1845	485.492	89.3592
485.492	76.4011	485.492	86.1899	485.974	89.4529
485.974	76.4188	485.974	86.2136	486.456	89.4763
486.456	76.4229	486.456	86.2383	486.938	89.5345
486.938	76.4617	486.938	86.2685	487.42	89.5981
487.42	76.5122	487.42	86.3048	487.902	89.6466
487.902	76.5598	487.902	86.3224	488.384	89.6863
488.384	76.604	488.384	86.3283	488.866	89.7107
488.866	76.6378	488.866	86.3233	489.349	89.6913
489.349	76.6386	489.349	86.3086	489.831	89.685
489.831	76.628	489.831	86.2977	490.313	89.6669
490.313	76.5939	490.313	86.2887	490.795	89.6497
490.795	76.5463	490.795	86.2861	491.277	89.6478
491.277	76.4965	491.277	86.2918	491.759	89.6835
491.759	76.475	491.759	86.3182	492.241	89.6817
492.241	76.4281	492.241	86.3453	492.723	89.7397
492.723	76.417	492.723	86.3766	493.205	89.7581
493.205	76.406	493.205	86.4078	493.688	89.8341
493.688	76.4258	493.688	86.4279	494.17	89.8751
494.17	76.4406	494.17	86.4346	494.652	89.9122
494.652	76.4771	494.652	86.4338	495.134	89.9205
495.134	76.5121	495.134	86.4182	495.616	89.9344
495.616	76.5486	495.616	86.3822	496.098	89.9483
496.098	76.5827	496.098	86.3359	496.58	89.9561
496.58	76.6071	496.58	86.2871	497.062	89.9098
497.062	76.5968	497.062	86.2349	497.545	89.9105
497.545	76.5972	497.545	86.1992	498.027	89.8897
498.027	76.5781	498.027	86.1679	498.509	89.8345
498.509	76.5324	498.509	86.1442	498.991	89.8098
498.991	76.5016	498.991	86.1216	499.473	89.7089
499.473	76.447	499.473	86.0993	499.955	89.5937
499.955	76.4015	499.955	86.0806	500.437	89.4164
500.437	76.3204	500.437	86.0442	500.919	89.2622
500.919	76.2533	500.919	86.0025	501.401	89.1383
501.401	76.2054	501.401	85.9605	501.884	89.0351
501.884	76.1718	501.884	85.9168	502.366	89.0334
502.366	76.182	502.366	85.8863	502.848	89.0771
502.848	76.209	502.848	85.8595	503.33	89.1731
503.33	76.2592	503.33	85.8433	503.812	89.3086
503.812	76.3258	503.812	85.8455	504.294	89.4154
504.294	76.378	504.294	85.8412	504.776	89.5003
504.776	76.413	504.776	85.8409	505.258	89.5392
505.258	76.4152	505.258	85.8438	505.74	89.5821
505.74	76.4146	505.74	85.8576	506.223	89.6387
506.223	76.4051	506.223	85.8817	506.705	89.6669
506.705	76.3655	506.705	85.9098	507.187	89.7177
507.187	76.3265	507.187	85.9393	507.669	89.7829
507.669	76.2909	507.669	85.9736	508.151	89.8616
508.151	76.264	508.151	86.0057	508.633	89.926
508.633	76.2432	508.633	86.0264	509.115	89.9883
509.115	76.241	509.115	86.0481	509.597	90.0218
509.597	76.2485	509.597	86.0469	510.079	90.0372
510.079	76.252	510.079	86.0308	510.562	90.0603
510.562	76.2846	510.562	86.0023	511.044	90.0179
511.044	76.2986	511.044	85.9771	511.526	90.0118
511.526	76.3385	511.526	85.9593	512.008	89.9918
512.008	76.372	512.008	85.9468	512.49	89.9603
512.49	76.3896	512.49	85.9413	512.972	89.9087
512.972	76.388	512.972	85.9376	513.454	89.8205
513.454	76.3733	513.454	85.9238	513.937	89.701
513.937	76.3382	513.937	85.8992	514.419	89.5518
514.419	76.2861	514.419	85.8605	514.901	89.3793
514.901	76.2222	514.901	85.8078	515.383	89.1956
515.383	76.1526	515.383	85.7443	515.865	89.0157
515.865	76.0838	515.865	85.6754	516.347	88.861
516.347	76.0297	516.347	85.6191	516.829	88.7593
516.829	75.998	516.829	85.561	517.311	88.6737
517.311	75.9652	517.311	85.5144	517.793	88.6238
517.793	75.9621	517.793	85.486	518.275	88.5576
518.275	75.9651	518.275	85.4634	518.758	88.5727
518.758	75.9924	518.758	85.4632	519.24	88.6408
519.24	76.0442	519.24	85.4882	519.722	88.7331
519.722	76.1078	519.722	85.5271	520.204	88.8404
520.204	76.176	520.204	85.5742	520.686	88.9526
520.686	76.2407	520.686	85.6224	521.168	89.0587
521.168	76.294	521.168	85.6645	521.65	89.1469
521.65	76.3284	521.65	85.6936	522.132	89.207
522.132	76.3399	522.132	85.705	522.615	89.233
522.615	76.3235	522.615	85.6966	523.097	89.2269
523.097	76.2928	523.097	85.6811	523.579	89.1791
523.579	76.2472	523.579	85.642	524.061	89.1127
524.061	76.1845	524.061	85.595	524.543	89.0739
524.543	76.1332	524.543	85.5495	525.025	89.0224
525.025	76.0874	525.025	85.5119	525.507	89.0059
525.507	76.0576	525.507	85.4888	525.989	89.0245
525.989	76.0599	525.989	85.4857	526.471	89.0855
526.471	76.0868	526.471	85.5013	526.954	89.2088
526.954	76.1359	526.954	85.5317	527.436	89.3546
527.436	76.1847	527.436	85.5625	527.918	89.4964
527.918	76.2393	527.918	85.5854	528.4	89.6269
528.4	76.2864	528.4	85.6037	528.882	89.7286
528.882	76.3169	528.882	85.6035	529.364	89.7983
529.364	76.3283	529.364	85.5833	529.846	89.8398
529.846	76.3213	529.846	85.5468	530.328	89.8613
530.328	76.2995	530.328	85.5004	530.811	89.8719
530.811	76.2683	530.811	85.4525	531.293	89.8782
531.293	76.2337	531.293	85.4104	531.775	89.8828
531.775	76.2013	531.775	85.3786	532.257	89.8845
532.257	76.1756	532.257	85.3583	532.739	89.8805
532.739	76.16	532.739	85.3478	533.221	89.8686
533.221	76.1562	533.221	85.3445	533.703	89.8484
533.703	76.1647	533.703	85.3453	534.185	89.8222
534.185	76.184	534.185	85.3477	534.668	89.7935
534.668	76.211	534.668	85.3498	535.15	89.7661
535.15	76.2417	535.15	85.3502	535.632	89.7425
535.632	76.2718	535.632	85.3473	536.114	89.7238
536.114	76.2966	536.114	85.3402	536.596	89.7099
536.596	76.3122	536.596	85.3285	537.078	89.6998
537.078	76.3161	537.078	85.3138	537.56	89.6924
537.56	76.3077	537.56	85.299	538.042	89.6862
538.042	76.2885	538.042	85.2881	538.524	89.6797
538.524	76.2609	538.524	85.2848	539.006	89.6777
539.006	76.2368	539.006	85.3032	539.489	89.661
539.489	76.2134	539.489	85.3183	539.971	89.6409
539.971	76.1907	539.971	85.34	540.453	89.6146
540.453	76.1785	540.453	85.3633	540.935	89.5832
540.935	76.1789	540.935	85.3832	541.417	89.5481
541.417	76.1819	541.417	85.3895	541.899	89.5041
541.899	76.2008	541.899	85.38	542.381	89.4632
542.381	76.228	542.381	85.3664	542.864	89.4176
542.864	76.2558	542.864	85.3408	543.346	89.3644
543.346	76.2794	543.346	85.3051	543.828	89.3337
543.828	76.3039	543.828	85.2624	544.31	89.2652
544.31	76.3102	544.31	85.2151	544.792	89.1894
544.792	76.3048	544.792	85.1681	545.274	89.0981
545.274	76.2841	545.274	85.125	545.756	89.0432
545.756	76.2626	545.756	85.0902	546.238	88.9927
546.238	76.2341	546.238	85.073	546.72	88.9502
546.72	76.1992	546.72	85.0564	547.202	88.9189
547.202	76.1639	547.202	85.044	547.685	88.8954
547.685	76.1314	547.685	85.031	548.167	88.8786
548.167	76.1052	548.167	85.0144	548.649	88.8716
548.649	76.0913	548.649	84.9972	549.131	88.8741
549.131	76.0844	549.131	84.9745	549.613	88.8897
549.613	76.0888	549.613	84.9482	550.095	88.9221
550.095	76.1038	550.095	84.9214	550.577	88.9711
550.577	76.1271	550.577	84.8967	551.059	89.0323
551.059	76.1552	551.059	84.8763	551.542	89.1004
551.542	76.1846	551.542	84.8614	552.024	89.1513
552.024	76.2056	552.024	84.8523	552.506	89.175
552.506	76.2126	552.506	84.8493	552.988	89.2208
552.988	76.2167	552.988	84.8538	553.47	89.2647
553.47	76.2102	553.47	84.8727	553.952	89.303
553.952	76.1891	553.952	84.8931	554.434	89.3413
554.434	76.1573	554.434	84.9162	554.916	89.3825
554.916	76.1204	554.916	84.9402	555.399	89.4244
555.399	76.0838	555.399	84.959	555.881	89.4647
555.881	76.053	555.881	84.9693	556.363	89.5054
556.363	76.0349	556.363	84.9756	556.845	89.541
556.845	76.0297	556.845	84.972	557.327	89.5707
557.327	76.0369	557.327	84.9598	557.809	89.5944
557.809	76.054	557.809	84.9415	558.291	89.6122
558.291	76.0768	558.291	84.9198	558.773	89.631
558.773	76.1082	558.773	84.9097	559.255	89.6661
559.255	76.144	559.255	84.8881	559.737	89.6634
559.737	76.1599	559.737	84.8698	560.22	89.6519
560.22	76.1669	560.22	84.8559	560.702	89.6329
560.702	76.1638	560.702	84.847	561.184	89.5994
561.184	76.1481	561.184	84.8427	561.666	89.5537
561.666	76.1119	561.666	84.8367	562.148	89.5248
562.148	76.0832	562.148	84.828	562.63	89.4997
562.63	76.0545	562.63	84.8225	563.112	89.4717
563.112	76.0271	563.112	84.81	563.595	89.4383
563.595	76.0043	563.595	84.7889	564.077	89.3974
564.077	75.9882	564.077	84.7596	564.559	89.3483
564.559	75.9797	564.559	84.7246	565.041	89.2914
565.041	75.9784	565.041	84.6883	565.523	89.2288
565.523	75.983	565.523	84.6547	566.005	89.1634
566.005	75.9919	566.005	84.6276	566.487	89.0988
566.487	76.0033	566.487	84.6093	566.969	89.0387
566.969	76.0155	566.969	84.6007	567.451	88.987
567.451	76.0263	567.451	84.6016	567.933	88.9469
567.933	76.0336	567.933	84.6112	568.416	88.9624
568.416	76.0465	568.416	84.6288	568.898	88.9486
568.898	76.039	568.898	84.6508	569.38	88.9554
569.38	76.0254	569.38	84.6829	569.862	88.9663
569.862	75.9993	569.862	84.7031	570.344	88.9835
570.344	75.9666	570.344	84.7173	570.826	89.0073
570.826	75.9337	570.826	84.7295	571.308	89.0305
571.308	75.9036	571.308	84.7346	571.79	89.0494
571.79	75.8806	571.79	84.7339	572.273	89.0605
572.273	75.8667	572.273	84.73	572.755	89.0661
572.755	75.8649	572.755	84.7345	573.237	89.0534
573.237	75.8677	573.237	84.7335	573.719	89.0282
573.719	75.8754	573.719	84.7357	574.201	88.9949
574.201	75.8858	574.201	84.7408	574.683	88.9609
574.683	75.8976	574.683	84.7477	575.165	88.9361
575.165	75.9102	575.165	84.7546	575.647	88.9296
575.647	75.923	575.647	84.7601	576.13	88.946
576.13	75.9349	576.13	84.7632	576.612	88.9832
576.612	75.9432	576.612	84.7625	577.094	89.0323
577.094	75.9445	577.094	84.7568	577.576	89.0813
577.576	75.9357	577.576	84.7446	578.058	89.1175
578.058	75.9151	578.058	84.7248	578.54	89.1339
578.54	75.8839	578.54	84.6978	579.022	89.1307
579.022	75.8461	579.022	84.6659	579.504	89.1155
579.504	75.8086	579.504	84.6335	579.986	89.0999
579.986	75.7787	579.986	84.6055	580.469	89.0948
580.469	75.7625	580.469	84.5861	580.951	89.1067
580.951	75.7634	580.951	84.5775	581.433	89.1353
581.433	75.7809	581.433	84.5787	581.915	89.1748
581.915	75.811	581.915	84.5866	582.397	89.2169
582.397	75.8474	582.397	84.5966	582.879	89.2558
582.879	75.8836	582.879	84.6047	583.361	89.2891
583.361	75.9134	583.361	84.6089	583.843	89.3192
583.843	75.9326	583.843	84.6092	584.326	89.3506
584.326	75.9393	584.326	84.6076	584.808	89.3875
584.808	75.9333	584.808	84.6065	585.29	89.4316
585.29	75.9161	585.29	84.6086	585.772	89.4806
585.772	75.8902	585.772	84.6157	586.254	89.5293
586.254	75.8592	586.254	84.6287	586.736	89.5719
586.736	75.8267	586.736	84.6482	587.218	89.604
587.218	75.7988	587.218	84.6747	587.7	89.6188
587.7	75.776	587.7	84.7053	588.182	89.6137
588.182	75.7604	588.182	84.7386	588.665	89.5874
588.665	75.7539	588.665	84.7725	589.147	89.5406
589.147	75.7571	589.147	84.8033	589.629	89.4756
589.629	75.7694	589.629	84.8267	590.111	89.3979
590.111	75.7887	590.111	84.8387	590.593	89.3161
590.593	75.8124	590.593	84.8372	591.075	89.2408
591.075	75.8373	591.075	84.8232	591.557	89.1833
591.557	75.8602	591.557	84.8014	592.039	89.1507
592.039	75.8787	592.039	84.7782	592.521	89.1441
592.521	75.8908	592.521	84.7598	593.004	89.1572
593.004	75.8947	593.004	84.7502	593.486	89.1792
593.486	75.8894	593.486	84.7501	593.968	89.1982
593.968	75.8749	593.968	84.7576	594.45	89.2049
594.45	75.8525	594.45	84.7695	594.932	89.1963
594.932	75.8253	594.932	84.783	595.414	89.1749
595.414	75.798	595.414	84.7964	595.896	89.1463
595.896	75.7758	595.896	84.8088	596.378	89.116
596.378	75.7635	596.378	84.8197	596.861	89.0871
596.861	75.7638	596.861	84.8276	597.343	89.0595
597.343	75.7772	597.343	84.8303	597.825	89.0319
597.825	75.8014	597.825	84.8258	598.307	89.004
598.307	75.8323	598.307	84.8135	598.789	88.9785
598.789	75.8652	598.789	84.7949	599.271	88.9611
599.271	75.8955	599.271	84.7745	599.753	88.9584
599.753	75.9191	599.753	84.758	600.235	88.9749
600.235	75.9331	600.235	84.7506	600.717	89.0107
600.717	75.9351	600.717	84.7556	601.2	89.0609
601.2	75.9235	601.2	84.7728	601.682	89.1185
601.682	75.8981	601.682	84.7996	602.164	89.176
602.164	75.8602	602.164	84.8319	602.646	89.2292
602.646	75.8133	602.646	84.8655	603.128	89.2776
603.128	75.7625	603.128	84.8975	603.61	89.3236
603.61	75.7148	603.61	84.9257	604.092	89.3703
604.092	75.6768	604.092	84.9489	604.574	89.419
604.574	75.6535	604.574	84.9656	605.057	89.4683
605.057	75.6474	605.057	84.9746	605.539	89.5151
605.539	75.6574	605.539	84.975	606.021	89.556
606.021	75.6799	606.021	84.967	606.503	89.5894
606.503	75.7088	606.503	84.9529	606.985	89.6162
606.985	75.7383	606.985	84.9366	607.467	89.6389
607.467	75.7625	607.467	84.9226	607.949	89.6599
607.949	75.777	607.949	84.9151	608.431	89.6804
608.431	75.7787	608.431	84.9157	608.913	89.6993
608.913	75.7658	608.913	84.9236	609.396	89.7142
609.396	75.7379	609.396	84.9357	609.878	89.723
609.878	75.6964	609.878	84.9482	610.36	89.7252
610.36	75.6446	610.36	84.9577	610.842	89.7223
610.842	75.5879	610.842	84.9623	611.324	89.7165
611.324	75.5328	611.324	84.9617	611.806	89.7094
611.806	75.4868	611.806	84.9568	612.288	89.7011
612.288	75.456	612.288	84.9485	612.77	89.6897
612.77	75.4445	612.77	84.9381	613.253	89.6728
613.253	75.4533	613.253	84.9267	613.735	89.6495
613.735	75.481	613.735	84.9163	614.217	89.6216
614.217	75.5236	614.217	84.9098	614.699	89.5938
614.699	75.576	614.699	84.9109	615.181	89.5719
615.181	75.6328	615.181	84.9232	615.663	89.5609
615.663	75.6877	615.663	84.9491	616.145	89.5621
616.145	75.7347	616.145	84.9883	616.627	89.5727
616.627	75.7674	616.627	85.037	617.109	89.5866
617.109	75.7804	617.109	85.0891	617.592	89.5969
617.592	75.7703	617.592	85.1377	618.074	89.5997
618.074	75.7378	618.074	85.1777	618.556	89.5947
618.556	75.6886	618.556	85.2072	619.038	89.5853
619.038	75.6318	619.038	85.2276	619.52	89.5758
619.52	75.5779	619.52	85.2419	620.002	89.5688
620.002	75.5364	620.002	85.2532	620.484	89.5648
620.484	75.5141	620.484	85.2642	620.966	89.5616
620.966	75.5141	620.966	85.2769	621.448	89.5565
621.448	75.5362	621.448	85.293	621.931	89.5472
621.931	75.5767	621.931	85.3136	622.413	89.5333
622.413	75.6297	622.413	85.3396	622.895	89.5165
622.895	75.6885	622.895	85.3712	623.377	89.4994
623.377	75.7464	623.377	85.407	623.859	89.4853
623.859	75.7974	623.859	85.4444	624.341	89.4768
624.341	75.8372	624.341	85.4797	624.823	89.4755
624.823	75.8626	624.823	85.5094	625.305	89.482
625.305	75.8721	625.305	85.5305	625.788	89.4959
625.788	75.8659	625.788	85.542	626.27	89.516
626.27	75.846	626.27	85.5447	626.752	89.5398
626.752	75.8162	626.752	85.5411	627.234	89.5649
627.234	75.7814	627.234	85.5341	627.716	89.5877
627.716	75.7472	627.716	85.5266	628.198	89.6057
628.198	75.7195	628.198	85.5211	628.68	89.6178
628.68	75.7029	628.68	85.5194	629.162	89.6244
629.162	75.7005	629.162	85.5227	629.644	89.628
629.644	75.7134	629.644	85.532	630.127	89.6314
630.127	75.7405	630.127	85.5472	630.609	89.6371
630.609	75.7784	630.609	85.5674	631.091	89.6459
631.091	75.8226	631.091	85.5908	631.573	89.6568
631.573	75.8675	631.573	85.6147	632.055	89.6676
632.055	75.9073	632.055	85.6361	632.537	89.6767
632.537	75.9371	632.537	85.6528	633.019	89.6837
633.019	75.9531	633.019	85.6643	633.501	89.6905
633.501	75.9535	633.501	85.6714	633.984	89.7004
633.984	75.9391	633.984	85.6768	634.466	89.7169
634.466	75.9129	634.466	85.6836	634.948	89.7421
634.948	75.8802	634.948	85.6951	635.43	89.7757
635.43	75.8473	635.43	85.7138	635.912	89.8153
635.912	75.8209	635.912	85.7406	636.394	89.8567
636.394	75.8065	636.394	85.7757	636.876	89.8962
636.876	75.808	636.876	85.8179	637.358	89.931
637.358	75.8267	637.358	85.8651	637.841	89.9603
637.841	75.8621	637.841	85.9148	638.323	89.9846
638.323	75.9114	638.323	85.9639	638.805	90.0053
638.805	75.9707	638.805	86.0091	639.287	90.0236
639.287	76.035	639.287	86.0479	639.769	90.0401
639.769	76.0989	639.769	86.0783	640.251	90.0549
640.251	76.1566	640.251	86.0999	640.733	90.0673
640.733	76.2029	640.733	86.1139	641.215	90.0767
641.215	76.2337	641.215	86.1228	641.697	90.0822
641.697	76.2469	641.697	86.1298	642.179	90.0835
642.179	76.2429	642.179	86.1376	642.662	90.0801
642.662	76.2249	642.662	86.1483	643.144	90.0724
643.144	76.1983	643.144	86.1627	643.626	90.0614
643.626	76.1697	643.626	86.1807	644.108	90.0493
644.108	76.1466	644.108	86.2013	644.59	90.0386
644.59	76.1348	644.59	86.2236	645.072	90.0324
645.072	76.1385	645.072	86.2463	645.554	90.0331
645.554	76.1596	645.554	86.2682	646.036	90.0415
646.036	76.1975	646.036	86.288	646.519	90.0568
646.519	76.2498	646.519	86.3044	647.001	90.0773
647.001	76.312	647.001	86.3166	647.483	90.0999
647.483	76.3784	647.483	86.3242	647.965	90.1222
647.965	76.4416	647.965	86.3281	648.447	90.1423
648.447	76.4943	648.447	86.3303	648.929	90.1591
648.929	76.5299	648.929	86.333	649.411	90.173
649.411	76.5442	649.411	86.339	649.893	90.1846
649.893	76.5366	649.893	86.3502	650.375	90.1949
650.375	76.5099	650.375	86.3679	650.858	90.2047
650.858	76.4698	650.858	86.3918	651.34	90.2151
651.34	76.4232	651.34	86.4207	651.822	90.227
651.822	76.3776	651.822	86.4529	652.304	90.2415
652.304	76.3397	652.304	86.4866	652.786	90.2594
652.786	76.3139	652.786	86.5199	653.268	90.2805
653.268	76.3033	653.268	86.5509	653.75	90.3031
653.75	76.3091	653.75	86.5781	654.232	90.3248
654.232	76.3307	654.232	86.5998	654.715	90.3424
654.715	76.366	654.715	86.6156	655.197	90.3532
655.197	76.4113	655.197	86.6257	655.679	90.3563
655.679	76.4614	655.679	86.6318	656.161	90.3519
656.161	76.5093	656.161	86.6369	656.643	90.3415
656.643	76.5482	656.643	86.6437	657.125	90.3274
657.125	76.572	657.125	86.6546	657.607	90.3113
657.607	76.5768	657.607	86.6704	658.089	90.2945
658.089	76.5624	658.089	86.6904	658.572	90.2779
658.572	76.5315	658.572	86.7131	659.054	90.2625
659.054	76.4901	659.054	86.7363	659.536	90.2492
659.536	76.4449	659.536	86.7584	660.018	90.2386
660.018	76.4027	660.018	86.7783	660.5	90.2301
660.5	76.3685	660.5	86.7959	660.982	90.2222
660.982	76.3452	660.982	86.8111	661.464	90.212
661.464	76.3344	661.464	86.8239	661.946	90.1975
661.946	76.3367	661.946	86.8346	662.428	90.1784
662.428	76.3524	662.428	86.8443	662.91	90.1579
662.91	76.3812	662.91	86.8556	663.393	90.142
663.393	76.4218	663.393	86.8726	663.875	90.1378
663.875	76.4716	663.875	86.9003	664.357	90.1502
664.357	76.5256	664.357	86.9418	664.839	90.1809
664.839	76.5788	664.839	86.998	665.321	90.2248
665.321	76.6239	665.321	87.0625	665.803	90.2706
665.803	76.6531	665.803	87.1212	666.285	90.3025
666.285	76.6581	666.285	87.1534	666.768	90.3069
666.768	76.6339	666.768	87.1438	667.25	90.2871
667.25	76.5881	667.25	87.1042	667.732	90.2689
667.732	76.5445	667.732	87.0792	668.214	90.2799
668.214	76.5294	668.214	87.1133	668.696	90.306
668.696	76.5319	668.696	87.1819	669.178	90.3201
669.178	76.5294	669.178	87.2309	669.66	90.3226
669.66	76.5232	669.66	87.2439	670.142	90.3297
670.142	76.5269	670.142	87.2404	670.624	90.3482
670.624	76.5438	670.624	87.2367	671.107	90.3757
671.107	76.5691	671.107	87.2389	671.589	90.4089
671.589	76.5984	671.589	87.2488	672.071	90.4434
672.071	76.6268	672.071	87.2633	672.553	90.4772
672.553	76.6513	672.553	87.2802	673.035	90.51
673.035	76.6696	673.035	87.2981	673.517	90.5425
673.517	76.6805	673.517	87.3176	673.999	90.575
673.999	76.6828	673.999	87.3391	674.481	90.6063
674.481	76.6755	674.481	87.3617	674.963	90.635
674.963	76.6591	674.963	87.3838	675.446	90.6595
675.446	76.6352	675.446	87.4035	675.928	90.6791
675.928	76.607	675.928	87.4198	676.41	90.6939
676.41	76.5794	676.41	87.4328	676.892	90.7051
676.892	76.5575	676.892	87.4444	677.374	90.7138
677.374	76.5457	677.374	87.4571	677.856	90.7209
677.856	76.5464	677.856	87.4733	678.338	90.7268
678.338	76.5598	678.338	87.4946	678.82	90.7315
678.82	76.5839	678.82	87.5214	679.303	90.7348
679.303	76.6146	679.303	87.5525	679.785	90.7369
679.785	76.6476	679.785	87.5863	680.267	90.7377
680.267	76.6776	680.267	87.6204	680.749	90.7372
680.749	76.7004	680.749	87.653	681.231	90.7352
681.231	76.7126	681.231	87.6821	681.713	90.7313
681.713	76.712	681.713	87.7066	682.195	90.7251
682.195	76.698	682.195	87.7258	682.677	90.7167
682.677	76.6718	682.677	87.7395	683.159	90.7063
683.159	76.6357	683.159	87.7483	683.642	90.6943
683.642	76.5937	683.642	87.7531	684.124	90.6807
684.124	76.5506	684.124	87.7558	684.606	90.6649
684.606	76.5113	684.606	87.7579	685.088	90.6455
685.088	76.4798	685.088	87.7612	685.57	90.6208
685.57	76.459	685.57	87.7668	686.052	90.5901
686.052	76.4495	686.052	87.775	686.534	90.5537
686.534	76.4507	686.534	87.7857	687.016	90.5141
687.016	76.4604	687.016	87.7983	687.499	90.4746
687.499	76.4759	687.499	87.8123	687.981	90.4391
687.981	76.4939	687.981	87.8269	688.463	90.4105
688.463	76.5107	688.463	87.8418	688.945	90.3895
688.945	76.523	688.945	87.8566	689.427	90.3755
689.427	76.5278	689.427	87.8709	689.909	90.3658
689.909	76.5228	689.909	87.8849	690.391	90.3582
690.391	76.5071	690.391	87.8984	690.873	90.3507
690.873	76.481	690.873	87.912	691.356	90.3425
691.356	76.4469	691.356	87.926	691.837	90.3337
691.837	76.4082	691.837	87.9412	692.32	90.3252
692.32	76.3696	692.32	87.9582	692.802	90.3176
692.802	76.3358	692.802	87.9772	693.284	90.3115
693.284	76.3106	693.284	87.9984	693.766	90.3072
693.766	76.2965	693.766	88.0213	694.248	90.305
694.248	76.2941	694.248	88.0453	694.73	90.3051
694.73	76.3024	694.73	88.0697	695.212	90.3083
695.212	76.3189	695.212	88.0939	695.694	90.3151
695.694	76.3402	695.694	88.1177	696.177	90.3258
696.177	76.3625	696.177	88.1412	696.659	90.3406
696.659	76.3821	696.659	88.165	697.141	90.3592
697.141	76.3957	697.141	88.1894	697.623	90.3814
697.623	76.401	697.623	88.2148	698.105	90.4066
698.105	76.3967	698.105	88.2411	698.587	90.434
698.587	76.3827	698.587	88.268	699.069	90.4627
699.069	76.3605	699.069	88.2945	699.551	90.491
699.551	76.3327	699.551	88.3196	700.034	90.5172
700.034	76.3025	700.034	88.3423	700.516	90.5396
700.516	76.2738	700.516	88.3617	700.998	90.557
700.998	76.2502	700.998	88.3771	701.48	90.5692
701.48	76.2344	701.48	88.3885	701.962	90.5771
701.962	76.2283	701.962	88.3964	702.444	90.5821
702.444	76.2324	702.444	88.4013	702.926	90.586
702.926	76.2457	702.926	88.4045	703.408	90.5902
703.408	76.266	703.408	88.4073	703.89	90.5951
703.89	76.2903	703.89	88.4107	704.373	90.6006
704.373	76.3148	704.373	88.4157	704.855	90.6061
704.855	76.3356	704.855	88.4226	705.337	90.6112
705.337	76.3498	705.337	88.4315	705.819	90.6158
705.819	76.3551	705.819	88.4417	706.301	90.6202
706.301	76.3508	706.301	88.4529	706.783	90.625
706.783	76.3376	706.783	88.4644	707.265	90.6302
707.265	76.3176	707.265	88.476	707.747	90.6358
707.747	76.2938	707.747	88.4878	708.23	90.6413
708.23	76.2699	708.23	88.5004	708.712	90.6459
708.712	76.2492	708.712	88.5146	709.194	90.6492
709.194	76.2348	709.194	88.5312	709.676	90.6508
709.676	76.2285	709.676	88.5506	710.158	90.6507
710.158	76.2314	710.158	88.5729	710.64	90.6487
710.64	76.2433	710.64	88.5979	711.122	90.6445
711.122	76.2629	711.122	88.6247	711.604	90.6376
711.604	76.2875	711.604	88.6526	712.086	90.6276
712.086	76.3139	712.086	88.6808	712.569	90.6148
712.569	76.3384	712.569	88.7087	713.051	90.6002
713.051	76.3576	713.051	88.736	713.533	90.5852
713.533	76.3688	713.533	88.7627	714.015	90.5713
714.015	76.3703	714.015	88.7886	714.497	90.5596
714.497	76.3617	714.497	88.8134	714.979	90.5499
714.979	76.3445	714.979	88.8368	715.461	90.5412
715.461	76.3213	715.461	88.8583	715.943	90.5319
715.943	76.2959	715.943	88.8778	716.426	90.5206
716.426	76.2726	716.426	88.8953	716.908	90.5071
716.908	76.2555	716.908	88.9115	717.39	90.492
717.39	76.248	717.39	88.9274	717.872	90.477
717.872	76.2527	717.872	88.9446	718.354	90.464
718.354	76.2701	718.354	88.9644	718.836	90.4534
718.836	76.2987	718.836	88.9872	719.318	90.4451
719.318	76.3345	719.318	89.0127	719.8	90.4372
719.8	76.3715	719.8	89.0388	720.283	90.4274
720.283	76.4036	720.283	89.0629	720.764	90.415
720.764	76.4252	720.764	89.0826	721.247	90.4003
721.247	76.4338	721.247	89.0964	721.729	90.3854
721.729	76.4294	721.729	89.1041	722.211	90.372
722.211	76.4137	722.211	89.1062	722.693	90.3621
722.693	76.3903	722.693	89.1043	723.175	90.3563
723.175	76.3627	723.175	89.1	723.657	90.3546
723.657	76.3347	723.657	89.0953	724.139	90.3567
724.139	76.3091	724.139	89.0922	724.621	90.3626
724.621	76.2889	724.621	89.0926	725.104	90.3724
725.104	76.2759	725.104	89.0977	725.586	90.3861
725.586	76.2715	725.586	89.1081	726.068	90.4035
726.068	76.2762	726.068	89.1237	726.55	90.4241
726.55	76.2896	726.55	89.1438	727.032	90.4469
727.032	76.3106	727.032	89.1673	727.514	90.4705
727.514	76.3367	727.514	89.1928	727.996	90.4942
727.996	76.3652	727.996	89.219	728.478	90.5178
728.478	76.3925	728.478	89.2443	728.961	90.5416
728.961	76.4152	728.961	89.2676	729.443	90.5665
729.443	76.4306	729.443	89.288	729.925	90.593
729.925	76.437	729.925	89.3054	730.407	90.621
730.407	76.434	730.407	89.32	730.889	90.6493
730.889	76.4224	730.889	89.3327	731.371	90.6763
731.371	76.4043	731.371	89.3449	731.853	90.7004
731.853	76.3824	731.853	89.3579	732.335	90.7201
732.335	76.3598	732.335	89.3728	732.817	90.735
732.817	76.3402	732.817	89.3899	733.3	90.745
733.3	76.3266	733.3	89.409	733.782	90.7505
733.782	76.3216	733.782	89.4292	734.264	90.752
734.264	76.3264	734.264	89.4492	734.746	90.7495
734.746	76.3411	734.746	89.4676	735.228	90.7429
735.228	76.3638	735.228	89.4834	735.71	90.7323
735.71	76.3915	735.71	89.4956	736.192	90.7174
736.192	76.4203	736.192	89.5039	736.674	90.6985
736.674	76.4459	736.674	89.5081	737.157	90.6756
737.157	76.4646	737.157	89.5087	737.639	90.649
737.639	76.474	737.639	89.5066	738.121	90.6189
738.121	76.4731	738.121	89.5029	738.603	90.5857
738.603	76.4622	738.603	89.4992	739.085	90.5499
739.085	76.4433	739.085	89.4974	739.567	90.5129
739.567	76.419	739.567	89.499	740.049	90.476
740.049	76.3926	740.049	89.5049	740.531	90.4407
740.531	76.3675	740.531	89.5153	741.013	90.408
741.013	76.347	741.013	89.5293	741.496	90.3783
741.496	76.3339	741.496	89.5453	741.978	90.3509
741.978	76.3299	741.978	89.5614	742.46	90.3251
742.46	76.3356	742.46	89.5758	742.942	90.3003
742.942	76.3503	742.942	89.5873	743.424	90.2764
743.424	76.3717	743.424	89.5957	743.906	90.2544
743.906	76.3966	743.906	89.6013	744.388	90.2355
744.388	76.4214	744.388	89.6053	744.87	90.2205
744.87	76.4421	744.87	89.6088	745.352	90.2096
745.352	76.4557	745.352	89.6132	745.835	90.202
745.835	76.4604	745.835	89.6192	746.317	90.1959
746.317	76.4553	746.317	89.6274	746.799	90.1898
746.799	76.4413	746.799	89.6381	747.281	90.1831
747.281	76.4202	747.281	89.651	747.763	90.1761
747.763	76.3951	747.763	89.6658	748.245	90.1701
748.245	76.3693	748.245	89.6817	748.727	90.1667
748.727	76.3463	748.727	89.6978	749.21	90.1672
749.21	76.3295	749.21	89.7135	749.692	90.1717
749.692	76.3211	749.692	89.7279	750.174	90.1794
750.174	76.3224	750.174	89.7406	750.656	90.1893
750.656	76.3331	750.656	89.7516	751.138	90.2001
751.138	76.3516	751.138	89.7609	751.62	90.2115
751.62	76.3752	751.62	89.7689	752.102	90.2231
752.102	76.4009	752.102	89.7759	752.584	90.2353
752.584	76.425	752.584	89.7823	753.066	90.2482
753.066	76.4446	753.066	89.7886	753.548	90.2612
753.548	76.4571	753.548	89.7955	754.031	90.274
754.031	76.4611	754.031	89.8037	754.513	90.286
754.513	76.456	754.513	89.8142	754.995	90.2974
754.995	76.4427	754.995	89.8277	755.477	90.3089
755.477	76.4228	755.477	89.8445	755.959	90.3215
755.959	76.3994	755.959	89.8644	756.441	90.3359
756.441	76.3757	756.441	89.8865	756.923	90.3522
756.923	76.3556	756.923	89.9095	757.405	90.3696
757.405	76.3424	757.405	89.9322	757.888	90.3867
757.888	76.3384	757.888	89.9536	758.37	90.4021
758.37	76.3449	758.37	89.9733	758.852	90.4147
758.852	76.3613	758.852	89.9914	759.334	90.4242
759.334	76.3857	759.334	90.0081	759.816	90.4306
759.816	76.4151	759.816	90.0239	760.298	90.4345
760.298	76.4464	760.298	90.0389	760.78	90.4359
760.78	76.4753	760.78	90.0537	761.262	90.4347
761.262	76.4979	761.262	90.0688	761.745	90.4303
761.745	76.5117	761.745	90.0842	762.227	90.4225
762.227	76.5151	762.227	90.0998	762.709	90.4112
762.709	76.508	762.709	90.1155	763.191	90.3971
763.191	76.4918	763.191	90.1311	763.673	90.3811
763.673	76.4692	763.673	90.1467	764.155	90.3639
764.155	76.4436	764.155	90.1621	764.637	90.3457
764.637	76.4193	764.637	90.177	765.119	90.3261
765.119	76.4001	765.119	90.1913	765.601	90.3044
765.601	76.3893	765.601	90.2049	766.083	90.2802
766.083	76.3888	766.083	90.2178	766.566	90.2539
766.566	76.3992	766.566	90.2305	767.048	90.2266
767.048	76.4195	767.048	90.2435	767.53	90.1999
767.53	76.4475	767.53	90.2575	768.012	90.1753
768.012	76.4797	768.012	90.2729	768.494	90.1536
768.494	76.5125	768.494	90.2901	768.976	90.1349
768.976	76.542	768.976	90.3091	769.458	90.1187
769.458	76.565	769.458	90.3299	769.94	90.1045
769.94	76.5792	769.94	90.3524	770.423	90.0921
770.423	76.5834	770.423	90.3766	770.905	90.0819
770.905	76.5778	770.905	90.4025	771.387	90.0746
771.387	76.5639	771.387	90.4299	771.869	90.0705
771.869	76.5446	771.869	90.4586	772.351	90.0693
772.351	76.5231	772.351	90.4884	772.833	90.0703
772.833	76.5034	772.833	90.5188	773.315	90.0724
773.315	76.4891	773.315	90.5492	773.797	90.0749
773.797	76.4828	773.797	90.5794	774.279	90.0779
774.279	76.4864	774.279	90.609	774.762	90.082
774.762	76.4999	774.762	90.6379	775.244	90.0882
775.244	76.5224	775.244	90.6657	775.726	90.0968
775.726	76.5514	775.726	90.6921	776.208	90.1074
776.208	76.5835	776.208	90.7166	776.69	90.1189
776.69	76.615	776.69	90.7387	777.172	90.1295
777.172	76.6418	777.172	90.7581	777.654	90.1382
777.654	76.6605	777.654	90.7748	778.136	90.1444
778.136	76.6689	778.136	90.7891	778.619	90.1489
778.619	76.666	778.619	90.8015	779.101	90.1529
779.101	76.6523	779.101	90.8125	779.583	90.1574
779.583	76.6303	779.583	90.8225	780.065	90.1627
780.065	76.6035	780.065	90.8317	780.547	90.1687
780.547	76.5759	780.547	90.8405	781.029	90.1743
781.029	76.5517	781.029	90.8491	781.511	90.1791
781.511	76.534	781.511	90.8582	781.993	90.1831
781.993	76.5251	781.993	90.8684	782.476	90.1871
782.476	76.5258	782.476	90.8802	782.958	90.1925
782.958	76.5354	782.958	90.8942	783.44	90.2006
783.44	76.5525	783.44	90.9103	783.922	90.2124
783.922	76.5744	783.922	90.928	784.404	90.2277
784.404	76.598	784.404	90.9468	784.886	90.246
784.886	76.62	784.886	90.966	785.368	90.2666
785.368	76.6367	785.368	90.9851	785.85	90.2888
785.85	76.6453	785.85	91.0041	786.332	90.3124
786.332	76.6436	786.332	91.0234	786.815	90.3373
786.815	76.6308	786.815	91.0435	787.297	90.3633
787.297	76.6076	787.297	91.065	787.779	90.3896
787.779	76.5763	787.779	91.0883	788.261	90.4152
788.261	76.5403	788.261	91.1137	788.743	90.4392
788.743	76.5037	788.743	91.141	789.225	90.4607
789.225	76.4708	789.225	91.1701	789.707	90.4796
789.707	76.4449	789.707	91.2005	790.189	90.4962
790.189	76.4285	790.189	91.2316	790.672	90.5109
790.672	76.4226	790.672	91.2626	791.154	90.5239
791.154	76.4268	791.154	91.2926	791.636	90.5349
791.636	76.4393	791.636	91.3203	792.118	90.5433
792.118	76.4571	792.118	91.3448	792.6	90.5485
792.6	76.4765	792.6	91.3651	793.082	90.5501
793.082	76.4935	793.082	91.3807	793.564	90.5482
793.564	76.5042	793.564	91.3913	794.046	90.5432
794.046	76.5058	794.046	91.3972	794.528	90.5355
794.528	76.4966	794.528	91.3984	795.01	90.525
795.01	76.4768	795.01	91.3955	795.493	90.5112
795.493	76.4479	795.493	91.389	795.975	90.4934
795.975	76.413	795.975	91.3792	796.457	90.4712
796.457	76.3758	796.457	91.3665	796.939	90.4451
796.939	76.3404	796.939	91.3514	797.421	90.4166
797.421	76.3106	797.421	91.334	797.903	90.3877
797.903	76.2895	797.903	91.3145	798.385	90.3604
798.385	76.2792	798.385	91.2928	798.867	90.3363
798.867	76.2806	798.867	91.269	799.35	90.3157
799.35	76.2934	799.35	91.2433	799.832	90.2982
799.832	76.3155	799.832	91.2162	800.314	90.2833
800.314	76.3439	800.314	91.189	800.796	90.2706
800.796	76.3745	800.796	91.1632	801.278	90.2604
801.278	76.4027	801.278	91.1408	801.76	90.2538
801.76	76.4245	801.76	91.1239	802.242	90.2516
802.242	76.4369	802.242	91.114	802.724	90.2542
802.724	76.4381	802.724	91.1125	803.207	90.261
803.207	76.4287	803.207	91.1197	803.689	90.271
803.689	76.4107	803.689	91.1356	804.171	90.2824
804.171	76.3875	804.171	91.1595	804.653	90.2942
804.653	76.3631	804.653	91.1905	805.135	90.3055
805.135	76.3419	805.135	91.2271	805.617	90.3164
805.617	76.3276	805.617	91.2678	806.099	90.327
806.099	76.3232	806.099	91.3108	806.581	90.3374
806.581	76.3305	806.581	91.3544	807.063	90.3476
807.063	76.3497	807.063	91.397	807.545	90.3572
807.545	76.3796	807.545	91.4377	808.028	90.366
808.028	76.4176	808.028	91.4764	808.51	90.374
808.51	76.46	808.51	91.5134	808.992	90.3815
808.992	76.5022	808.992	91.5494	809.474	90.3886
809.474	76.5401	809.474	91.5852	809.956	90.3953
809.956	76.57	809.956	91.6212	810.438	90.4007
810.438	76.5896	810.438	91.6573	810.92	90.4035
810.92	76.5981	810.92	91.6928	811.403	90.4021
811.403	76.5964	811.403	91.7268	811.885	90.3956
811.885	76.5868	811.885	91.758	812.367	90.384
812.367	76.5724	812.367	91.7855	812.849	90.3679
812.849	76.5565	812.849	91.8082	813.331	90.3491
813.331	76.543	813.331	91.8259	813.813	90.3289
813.813	76.535	813.813	91.8384	814.295	90.3085
814.295	76.535	814.295	91.8459	814.777	90.2883
814.777	76.5446	814.777	91.8494	815.26	90.2682
815.26	76.564	815.26	91.8504	815.742	90.2483
815.742	76.5923	815.742	91.8505	816.224	90.2288
816.224	76.627	816.224	91.852	816.706	90.2105
816.706	76.6647	816.706	91.8568	817.188	90.1945
817.188	76.7017	817.188	91.8665	817.67	90.1816
817.67	76.734	817.67	91.8817	818.152	90.1719
818.152	76.7587	818.152	91.9026	818.634	90.165
818.634	76.7737	818.634	91.9283	819.116	90.1599
819.116	76.7784	819.116	91.9578	819.598	90.1555
819.598	76.7735	819.598	91.9897	820.081	90.1513
820.081	76.7612	820.081	92.0229	820.563	90.147
820.563	76.7444	820.563	92.0564	821.045	90.1429
821.045	76.7267	821.045	92.0896	821.527	90.1391
821.527	76.7121	821.527	92.1221	822.009	90.1354
822.009	76.7044	822.009	92.1537	822.491	90.1314
822.491	76.7064	822.491	92.1847	822.973	90.1266
822.973	76.7199	822.973	92.2154	823.455	90.1208
823.455	76.7449	823.455	92.2465	823.938	90.1142
823.938	76.7797	823.938	92.2785	824.42	90.107
824.42	76.8211	824.42	92.3116	824.902	90.0997
824.902	76.8652	824.902	92.3458	825.384	90.092
825.384	76.9073	825.384	92.3803	825.866	90.0834
825.866	76.9433	825.866	92.4138	826.348	90.0727
826.348	76.9703	826.348	92.4449	826.83	90.059
826.83	76.9862	826.83	92.472	827.312	90.0417
827.312	76.9909	827.312	92.494	827.794	90.0211
827.794	76.9851	827.794	92.51	828.277	89.9981
828.277	76.9712	828.277	92.52	828.759	89.9737
828.759	76.9522	828.759	92.5241	829.241	89.949
829.241	76.9319	829.241	92.5233	829.723	89.9243
829.723	76.9143	829.723	92.5188	830.205	89.8996
830.205	76.9031	830.205	92.5122	830.687	89.8749
830.687	76.9011	830.687	92.505	831.169	89.8506
831.169	76.91	831.169	92.4991	831.651	89.8275
831.651	76.9297	831.651	92.4958	832.134	89.8069
832.134	76.9586	832.134	92.4962	832.616	89.7902
832.616	76.9938	832.616	92.5009	833.098	89.7781
833.098	77.0317	833.098	92.5097	833.58	89.7708
833.58	77.0679	833.58	92.5222	834.062	89.7679
834.062	77.0987	834.062	92.5377	834.544	89.769
834.544	77.1211	834.544	92.5555	835.026	89.7738
835.026	77.1329	835.026	92.575	835.508	89.7825
835.508	77.1334	835.508	92.5957	835.99	89.7957
835.99	77.1235	835.99	92.6176	836.473	89.8136
836.473	77.1053	836.473	92.6407	836.955	89.836
836.955	77.0821	836.955	92.6649	837.437	89.8618
837.437	77.0581	837.437	92.6905	837.919	89.8894
837.919	77.0377	837.919	92.7178	838.401	89.9172
838.401	77.0249	838.401	92.7472	838.883	89.9441
838.883	77.0224	838.883	92.7791	839.365	89.9695
839.365	77.0317	839.365	92.8136	839.847	89.9938
839.847	77.0525	839.847	92.8504	840.33	90.017
840.33	77.0829	840.33	92.8884	840.812	90.0393
840.812	77.1198	840.812	92.9265	841.294	90.0601
841.294	77.1594	841.294	92.9627	841.776	90.0785
841.776	77.1973	841.776	92.9955	842.258	90.0937
842.258	77.2297	842.258	93.0234	842.74	90.1053
842.74	77.2536	842.74	93.0456	843.222	90.1135
843.222	77.2667	843.222	93.0619	843.704	90.1188
843.704	77.2686	843.704	93.0727	844.187	90.1218
844.187	77.2599	844.187	93.0786	844.669	90.1226
844.669	77.2433	844.669	93.0807	845.151	90.1209
845.151	77.222	845.151	93.0799	845.633	90.116
845.633	77.2004	845.633	93.0775	846.115	90.1073
846.115	77.1826	846.115	93.0745	846.597	90.0948
846.597	77.172	846.597	93.0716	847.079	90.0791
847.079	77.171	847.079	93.0695	847.561	90.0613
847.561	77.1805	847.561	93.0684	848.043	90.0427
848.043	77.2	848.043	93.0681	848.525	90.0239
848.525	77.2274	848.525	93.068	849.008	90.0051
849.008	77.2598	849.008	93.0676	849.49	89.9862
849.49	77.2934	849.49	93.0663	849.972	89.9672
849.972	77.3244	849.972	93.0641	850.454	89.9484
850.454	77.349	850.454	93.0612	850.936	89.9309
850.936	77.3642	850.936	93.0585	851.418	89.9158
851.418	77.3682	851.418	93.0568	851.9	89.9044
851.9	77.3608	851.9	93.0572	852.382	89.8971
852.382	77.343	852.382	93.0607	852.865	89.8935
852.865	77.3175	852.865	93.0679	853.347	89.8927
853.347	77.2879	853.347	93.0789	853.829	89.8934
853.829	77.2583	853.829	93.0934	854.311	89.8947
854.311	77.2325	854.311	93.1107	854.793	89.8963
854.793	77.2138	854.793	93.1297	855.275	89.8982
855.275	77.2042	855.275	93.1487	855.757	89.9003
855.757	77.2047	855.757	93.1665	856.239	89.9028
856.239	77.215	856.239	93.1814	856.721	89.9053
856.721	77.2332	856.721	93.1924	857.204	89.9073
857.204	77.2568	857.204	93.1993	857.686	89.9084
857.686	77.2819	857.686	93.2022	858.168	89.9086
858.168	77.3048	858.168	93.2019	858.65	89.9082
858.65	77.3217	858.65	93.1995	859.132	89.9077
859.132	77.3297	859.132	93.1958	859.614	89.9072
859.614	77.3272	859.614	93.1918	860.096	89.9065
860.096	77.314	860.096	93.1874	860.578	89.9048
860.578	77.2918	860.578	93.1825	861.061	89.9014
861.061	77.263	861.061	93.1764	861.543	89.896
861.543	77.2312	861.543	93.1682	862.025	89.8887
862.025	77.2002	862.025	93.1566	862.507	89.8806
862.507	77.1733	862.507	93.1405	862.989	89.8727
862.989	77.1535	862.989	93.1189	863.471	89.866
863.471	77.143	863.471	93.091	863.953	89.8611
863.953	77.1429	863.953	93.0563	864.435	89.858
864.435	77.1528	864.435	93.015	864.918	89.8564
864.918	77.1713	864.918	92.9674	865.4	89.8561
865.4	77.1954	865.4	92.9146	865.882	89.8574
865.882	77.2214	865.882	92.8579	866.364	89.8611
866.364	77.2448	866.364	92.7981	866.846	89.8677
866.846	77.2618	866.846	92.7358	867.328	89.8773
867.328	77.2691	867.328	92.6708	867.81	89.8893
867.81	77.2651	867.81	92.6018	868.292	89.9023
868.292	77.2496	868.292	92.5269	868.774	89.9144
868.774	77.2243	868.774	92.443	869.256	89.924
869.256	77.1918	869.256	92.3471	869.739	89.9301
869.739	77.1556	869.739	92.2356	870.221	89.9321
870.221	77.1196	870.221	92.1052	870.703	89.9302
870.703	77.0873	870.703	91.9531	871.185	89.9246
871.185	77.062	871.185	91.777	871.667	89.9152
871.667	77.0458	871.667	91.5754	872.149	89.9022
872.149	77.04	872.149	91.3482	872.631	89.8855
872.631	77.0443	872.631	91.0962	873.114	89.8657
873.114	77.057	873.114	90.8212	873.596	89.8438
873.596	77.0756	873.596	90.5262	874.078	89.8216
874.078	77.0964	874.078	90.2148	874.56	89.8007
874.56	77.1156	874.56	89.891	875.042	89.7828
875.042	77.1298	875.042	89.5589	875.524	89.7687
875.524	77.1365	875.524	89.2225	876.006	89.7588
876.006	77.1345	876.006	88.8858	876.488	89.7528
876.488	77.1241	876.488	88.5536	876.97	89.7505
876.97	77.1067	876.97	88.2316	877.452	89.7517
877.452	77.0848	877.452	87.9263	877.935	89.7561
877.935	77.0615	877.935	87.6458	878.417	89.7633
878.417	77.0402	878.417	87.3986	878.899	89.7725
878.899	77.024	878.899	87.1928	879.381	89.782
879.381	77.0157	879.381	87.0359	879.863	89.7905
879.863	77.017	879.863	86.9331	880.345	89.7964
880.345	77.0285	880.345	86.8881	880.827	89.7991
880.827	77.0496	880.827	86.9024	881.309	89.7988
881.309	77.0782	881.309	86.9752	881.792	89.7963
881.792	77.1115	881.792	87.1041	882.274	89.7928
882.274	77.1459	882.274	87.2844	882.756	89.7891
882.756	77.178	882.756	87.5099	883.238	89.7856
883.238	77.2046	883.238	87.7724	883.72	89.7821
883.72	77.2231	883.72	88.0633	884.202	89.7785
884.202	77.2324	884.202	88.3739	884.684	89.7747
884.684	77.2321	884.684	88.6961	885.166	89.7709
885.166	77.2231	885.166	89.0229	885.649	89.7676
885.649	77.2075	885.649	89.3489	886.131	89.7654
886.131	77.1883	886.131	89.6696	886.613	89.7643
886.613	77.1691	886.613	89.982	887.095	89.7637
887.095	77.1532	887.095	90.2837	887.577	89.763
887.577	77.144	887.577	90.5733	888.059	89.7611
888.059	77.1432	888.059	90.8499	888.541	89.7576
888.541	77.1516	888.541	91.1128	889.023	89.7524
889.023	77.1682	889.023	91.3615	889.505	89.746
889.505	77.1911	889.505	91.5952	889.987	89.7388
889.987	77.2172	889.987	91.8129	890.47	89.7308
890.47	77.2434	890.47	92.0132	890.952	89.7219
890.952	77.2664	890.952	92.1952	891.434	89.7114
891.434	77.2837	891.434	92.3578	891.916	89.6988
891.916	77.2933	891.916	92.5009	892.398	89.6839
892.398	77.2944	892.398	92.625	892.88	89.6673
892.88	77.2872	892.88	92.7311	893.362	89.6495
893.362	77.2727	893.362	92.821	893.845	89.6318
893.845	77.2532	893.845	92.8969	894.327	89.6146
894.327	77.2316	894.327	92.9613	894.809	89.5985
894.809	77.2111	894.809	93.0168	895.291	89.5836
895.291	77.195	895.291	93.066	895.773	89.57
895.773	77.1858	895.773	93.1116	896.255	89.5581
896.255	77.1848	896.255	93.1555	896.737	89.5486
896.737	77.1923	896.737	93.1991	897.219	89.5421
897.219	77.2072	897.219	93.2432	897.701	89.5391
897.701	77.2276	897.701	93.2877	898.183	89.5398
898.183	77.2509	898.183	93.3321	898.666	89.5437
898.666	77.2743	898.666	93.3757	899.148	89.5505
899.148	77.295	899.148	93.418	899.63	89.5598
899.63	77.3107	899.63	93.4587	900.112	89.5717
900.112	77.3197	900.112	93.4978	900.594	89.5868
900.594	77.321	900.594	93.5357	901.076	89.6053
901.076	77.3147	901.076	93.5731	901.558	89.6273
901.558	77.3019	901.558	93.6105	902.04	89.6518
902.04	77.2849	902.04	93.6483	902.523	89.6774
902.523	77.2664	902.523	93.6868	903.005	89.7024
903.005	77.2493	903.005	93.7262	903.487	89.7251
903.487	77.2365	903.487	93.7664	903.969	89.7445
903.969	77.23	903.969	93.8069	904.451	89.7605
904.451	77.2308	904.451	93.8471	904.933	89.7731
904.933	77.2389	904.933	93.886	905.415	89.7828
905.415	77.2535	905.415	93.922	905.897	89.7894
905.897	77.2727	905.897	93.9539	906.38	89.7925
906.38	77.2942	906.38	93.9803	906.862	89.7916
906.862	77.3156	906.862	94.0001	907.344	89.7862
907.344	77.334	907.344	94.0128	907.826	89.7763
907.826	77.3469	907.826	94.0186	908.308	89.7623
908.308	77.3527	908.308	94.018	908.79	89.7446
908.79	77.3506	908.79	94.0118	909.272	89.7238
909.272	77.3408	909.272	94.0013	909.754	89.7
909.754	77.3249	909.754	93.9877	910.236	89.6731
910.236	77.3055	910.236	93.9724	910.719	89.6432
910.719	77.2854	910.719	93.9564	911.201	89.6106
911.201	77.2674	911.201	93.9408	911.683	89.5763
911.683	77.2542	911.683	93.9263	912.165	89.5417
912.165	77.2471	912.165	93.9133	912.647	89.5084
912.647	77.247	912.647	93.902	913.129	89.478
913.129	77.2536	913.129	93.8923	913.611	89.4511
913.611	77.2659	913.611	93.884	914.093	89.428
914.093	77.2823	914.093	93.8774	914.576	89.4086
914.576	77.3006	914.576	93.8726	915.058	89.393
915.058	77.3184	915.058	93.8703	915.54	89.3813
915.54	77.3333	915.54	93.8712	916.022	89.3739
916.022	77.343	916.022	93.876	916.504	89.3713
916.504	77.3463	916.504	93.8851	916.986	89.3734
916.986	77.3426	916.986	93.8987	917.468	89.3795
917.468	77.3325	917.468	93.9165	917.95	89.3883
917.95	77.3177	917.95	93.9378	918.433	89.3986
918.433	77.3004	918.433	93.9616	918.915	89.4091
918.915	77.2827	918.915	93.9871	919.397	89.4192
919.397	77.2671	919.397	94.0132	919.879	89.4289
919.879	77.2553	919.879	94.039	920.361	89.4384
920.361	77.2485	920.361	94.0637	920.843	89.4477
920.843	77.2474	920.843	94.0867	921.325	89.4566
921.325	77.2519	921.325	94.1076	921.807	89.4644
921.807	77.2615	921.807	94.1262	922.289	89.4704
922.289	77.2748	922.289	94.1424	922.771	89.4739
922.771	77.2898	922.771	94.1561	923.254	89.4746
923.254	77.3041	923.254	94.167	923.736	89.4726
923.736	77.3154	923.736	94.1748	924.218	89.4679
924.218	77.3215	924.218	94.179	924.7	89.4601
924.7	77.3212	924.7	94.179	925.182	89.4489
925.182	77.3142	925.182	94.1744	925.664	89.4337
925.664	77.3013	925.664	94.165	926.146	89.414
926.146	77.284	926.146	94.151	926.628	89.3903
926.628	77.2645	926.628	94.133	927.111	89.3632
927.111	77.245	927.111	94.112	927.593	89.3342
927.593	77.2276	927.593	94.0892	928.075	89.305
928.075	77.2143	928.075	94.0659	928.557	89.2767
928.557	77.2061	928.557	94.0434	929.039	89.2503
929.039	77.2039	929.039	94.0229	929.521	89.2259
929.521	77.2075	929.521	94.0053	930.003	89.2037
930.003	77.2161	930.003	93.9913	930.485	89.1839
930.485	77.2279	930.485	93.9811	930.967	89.1668
930.967	77.2407	930.967	93.9747	931.45	89.153
931.45	77.2522	931.45	93.9716	931.932	89.1426
931.932	77.2598	931.932	93.9711	932.414	89.1359
932.414	77.2622	932.414	93.9723	932.896	89.1321
932.896	77.2584	932.896	93.9747	933.378	89.1307
933.378	77.2487	933.378	93.978	933.86	89.1308
933.86	77.234	933.86	93.9821	934.342	89.1322
934.342	77.216	934.342	93.9874	934.824	89.1349
934.824	77.1966	934.824	93.9943	935.307	89.1392
935.307	77.1779	935.307	94.0031	935.789	89.1449
935.789	77.1619	935.789	94.0142	936.271	89.1517
936.271	77.1503	936.271	94.0273	936.753	89.1582
936.753	77.1441	936.753	94.0419	937.235	89.1632
937.235	77.1438	937.235	94.0573	937.717	89.1651
937.717	77.1486	937.717	94.0725	938.199	89.1633
938.199	77.1573	938.199	94.0864	938.681	89.1575
938.681	77.1675	938.681	94.0977	939.163	89.1478
939.163	77.1771	939.163	94.1051	939.646	89.1347
939.646	77.1837	939.646	94.1072	940.128	89.1183
940.128	77.1857	940.128	94.1031	940.61	89.0982
940.61	77.182	940.61	94.0923	941.092	89.0741
941.092	77.1727	941.092	94.0747	941.574	89.0456
941.574	77.1583	941.574	94.0511	942.056	89.0131
942.056	77.1399	942.056	94.0226	942.538	88.9772
942.538	77.119	942.538	93.9909	943.02	88.9392
943.02	77.0972	943.02	93.9577	943.503	88.9002
943.503	77.0763	943.503	93.9248	943.985	88.8609
943.985	77.0582	943.985	93.8936	944.467	88.8218
944.467	77.0443	944.467	93.8651	944.949	88.7828
944.949	77.0357	944.949	93.84	945.431	88.7438
945.431	77.0326	945.431	93.8183	945.913	88.7053
945.913	77.0345	945.913	93.7997	946.395	88.6678
946.395	77.0399	946.395	93.7833	946.877	88.6327
946.877	77.0467	946.877	93.7682	947.36	88.6007
947.36	77.0529	947.36	93.7535	947.842	88.5725
947.842	77.0564	947.842	93.7385	948.324	88.5484
948.324	77.0558	948.324	93.7231	948.806	88.528
948.806	77.0504	948.806	93.7079	949.288	88.5112
949.288	77.0401	949.288	93.6936	949.77	88.4975
949.77	77.0253	949.77	93.6816	950.252	88.4869
950.252	77.0069	950.252	93.673	950.734	88.4791
950.734	76.9862	950.734	93.6687	951.216	88.4738
951.216	76.9648	951.216	93.669	951.698	88.4701
951.698	76.9446	951.698	93.6735	952.181	88.4668
952.181	76.9272	952.181	93.6812	952.663	88.4629
952.663	76.9141	952.663	93.6908	953.145	88.4576
953.145	76.906	953.145	93.7007	953.627	88.4504
953.627	76.903	953.627	93.709	954.109	88.4416
954.109	76.9042	954.109	93.7141	954.591	88.4315
954.591	76.9083	954.591	93.7146	955.073	88.4201
955.073	76.9132	955.073	93.7094	955.555	88.407
955.555	76.9173	955.555	93.6979	956.038	88.3915
956.038	76.9187	956.038	93.6802	956.52	88.3729
956.52	76.9163	956.52	93.6571	957.002	88.3508
957.002	76.9092	957.002	93.6297	957.484	88.3251
957.484	76.8973	957.484	93.5997	957.966	88.2967
957.966	76.881	957.966	93.5686	958.448	88.2663
958.448	76.8613	958.448	93.5378	958.93	88.2348
958.93	76.8397	958.93	93.5081	959.412	88.2024
959.412	76.8182	959.412	93.4798	959.894	88.1693
959.894	76.7986	959.894	93.453	960.377	88.1353
960.377	76.7826	960.377	93.4268	960.859	88.1004
960.859	76.7712	960.859	93.4007	961.341	88.0654
961.341	76.7649	961.341	93.3739	961.823	88.0311
961.823	76.7631	961.823	93.3457	962.305	87.9985
962.305	76.7648	962.305	93.3159	962.787	87.9685
962.787	76.7685	962.787	93.2848	963.269	87.9413
963.269	76.7725	963.269	93.253	963.751	87.9168
963.751	76.7754	963.751	93.222	964.234	87.8944
964.234	76.7757	964.234	93.1932	964.716	87.8741
964.716	76.7723	964.716	93.1686	965.198	87.8556
965.198	76.7644	965.198	93.1495	965.68	87.8395
965.68	76.7519	965.68	93.137	966.162	87.826
966.162	76.7349	966.162	93.1313	966.644	87.815
966.644	76.7146	966.644	93.1316	967.126	87.8059
967.126	76.6925	967.126	93.1366	967.608	87.798
967.608	76.6705	967.608	93.1442	968.091	87.7898
968.091	76.6504	968.091	93.1522	968.573	87.7806
968.573	76.634	968.573	93.1586	969.055	87.7697
969.055	76.6221	969.055	93.1618	969.537	87.7567
969.537	76.6151	969.537	93.1607	970.019	87.7414
970.019	76.6126	970.019	93.1547	970.501	87.7235
970.501	76.6136	970.501	93.1437	970.983	87.7024
970.983	76.6167	970.983	93.1283	971.465	87.6773
971.465	76.6202	971.465	93.1093	971.947	87.6479
971.947	76.6226	971.947	93.0878	972.43	87.6141
972.43	76.6221	972.43	93.0647	972.912	87.5764
972.912	76.6175	972.912	93.0408	973.394	87.5355
973.394	76.6081	973.394	93.0163	973.876	87.492
973.876	76.5937	973.876	92.991	974.358	87.4461
974.358	76.5749	974.358	92.9639	974.84	87.3975
974.84	76.553	974.84	92.9341	975.322	87.3457
975.322	76.5298	975.322	92.9003	975.804	87.2905
975.804	76.507	975.804	92.8619	976.287	87.232
976.287	76.4863	976.287	92.8185	976.769	87.1713
976.769	76.469	976.769	92.7704	977.251	87.11
977.251	76.4556	977.251	92.7183	977.733	87.0496
977.733	76.4461	977.733	92.6637	978.215	86.9913
978.215	76.4401	978.215	92.6078	978.697	86.9357
978.697	76.4366	978.697	92.5522	979.179	86.8828
979.179	76.4341	979.179	92.4985	979.661	86.8325
979.661	76.4311	979.661	92.4479	980.143	86.7847
980.143	76.4261	980.143	92.4016	980.625	86.7398
980.625	76.4179	980.625	92.3605	981.108	86.698
981.108	76.4054	981.108	92.3249	981.59	86.6598
981.59	76.3888	981.59	92.295	982.072	86.6251
982.072	76.3686	982.072	92.27	982.554	86.5935
982.554	76.3462	982.554	92.249	983.036	86.5643
983.036	76.3233	983.036	92.2309	983.518	86.5368
983.518	76.3017	983.518	92.2143	984	86.5107
984	76.2828	984	92.1981	984.482	86.4863
984.482	76.2677	984.482	92.1816	984.965	86.4638
984.965	76.2567	984.965	92.1642	985.447	86.4433
985.447	76.25	985.447	92.1458	985.929	86.4243
985.929	76.247	985.929	92.1266	986.411	86.4058
986.411	76.247	986.411	92.1067	986.893	86.3867
986.893	76.249	986.893	92.0863	987.375	86.3659
987.375	76.2517	987.375	92.0656	987.857	86.3431
987.857	76.2537	987.857	92.0443	988.339	86.3182
988.339	76.2534	988.339	92.0219	988.822	86.2919
988.822	76.2495	988.822	91.9978	989.304	86.2647
989.304	76.2414	989.304	91.9707	989.786	86.2365
989.786	76.2286	989.786	91.9398	990.268	86.2073
990.268	76.2115	990.268	91.9044	990.75	86.1766
990.75	76.1911	990.75	91.864	991.232	86.144
991.232	76.1686	991.232	91.8192	991.714	86.1098
991.714	76.1457	991.714	91.7709	992.196	86.0747
992.196	76.1238	992.196	91.7206	992.678	86.0397
992.678	76.1041	992.678	91.67	993.16	86.0055
993.16	76.0877	993.16	91.6207	993.643	85.9726
993.643	76.0753	993.643	91.5742	994.125	85.9411
994.125	76.0669	994.125	91.5317	994.607	85.911
994.607	76.0621	994.607	91.4935	995.089	85.8823
995.089	76.0601	995.089	91.4601	995.571	85.8555
995.571	76.0594	995.571	91.431	996.053	85.8311
996.053	76.0582	996.053	91.4057	996.535	85.8097
996.535	76.055	996.535	91.3833	997.018	85.7916
997.018	76.0484	997.018	91.3631	997.5	85.7763
997.5	76.0375	997.5	91.3441	997.982	85.763
997.982	76.022	997.982	91.3258	998.464	85.7508
998.464	76.0023	998.464	91.3083	998.946	85.7391
998.946	75.9791	998.946	91.2917	999.428	85.7278
999.428	75.9535	999.428	91.2766	999.91	85.7174
999.91	75.9267	999.91	91.2636	1000.39	85.7084
1000.39	75.9	1000.39	91.2528	1000.87	85.7009
1000.87	75.8747	1000.87	91.244	1001.36	85.6944
1001.36	75.8519	1001.36	91.2364	1001.84	85.6878
1001.84	75.8323	1001.84	91.2289	1002.32	85.6797
1002.32	75.8161	1002.32	91.2202	1002.8	85.6692
1002.8	75.8032	1002.8	91.2091	1003.28	85.6559
1003.28	75.7924	1003.28	91.1946	1003.77	85.6395
1003.77	75.7825	1003.77	91.1758	1004.25	85.6206
1004.25	75.7718	1004.25	91.1522	1004.73	85.599
1004.73	75.759	1004.73	91.1232	1005.21	85.5745
1005.21	75.7429	1005.21	91.0885	1005.7	85.5467
1005.7	75.7226	1005.7	91.0482	1006.18	85.5151
1006.18	75.6981	1006.18	91.0026	1006.66	85.4799
1006.66	75.6695	1006.66	90.9524	1007.14	85.4419
1007.14	75.6377	1007.14	90.8985	1007.62	85.4022
1007.62	75.6036	1007.62	90.842	1008.11	85.3622
1008.11	75.5687	1008.11	90.7838	1008.59	85.3226
1008.59	75.5344	1008.59	90.7242	1009.07	85.2834
1009.07	75.5023	1009.07	90.6635	1009.55	85.2442
1009.55	75.4734	1009.55	90.6017	1010.03	85.2049
1010.03	75.4485	1010.03	90.5386	1010.52	85.1653
1010.52	75.4274	1010.52	90.4742	1011	85.1263
1011	75.4097	1011	90.409	1011.48	85.0893
1011.48	75.3942	1011.48	90.3432	1011.96	85.0555
1011.96	75.3796	1011.96	90.2776	1012.45	85.0258
1012.45	75.3647	1012.45	90.2127	1012.93	85.0003
1012.93	75.3483	1012.93	90.1488	1013.41	84.9785
1013.41	75.3298	1013.41	90.0865	1013.89	84.9597
1013.89	75.3087	1013.89	90.0261	1014.37	84.9435
1014.37	75.285	1014.37	89.9679	1014.86	84.9299
1014.86	75.2591	1014.86	89.9122	1015.34	84.9194
1015.34	75.2317	1015.34	89.8592	1015.82	84.9121
1015.82	75.2035	1015.82	89.8087	1016.3	84.9077
1016.3	75.1759	1016.3	89.7599	1016.78	84.9053
1016.78	75.1501	1016.78	89.7117	1017.27	84.9033
1017.27	75.1271	1017.27	89.6629	1017.75	84.9001
1017.75	75.1078	1017.75	89.6121	1018.23	84.8947
1018.23	75.0924	1018.23	89.5582	1018.71	84.887
1018.71	75.0806	1018.71	89.5007	1019.2	84.8773
1019.2	75.0717	1019.2	89.439	1019.68	84.8664
1019.68	75.0646	1019.68	89.373	1020.16	84.8543
1020.16	75.0583	1020.16	89.3025	1020.64	84.8408
1020.64	75.0516	1020.64	89.2272	1021.12	84.8249
1021.12	75.0436	1021.12	89.1471	1021.61	84.8058
1021.61	75.0337	1021.61	89.0618	1022.09	84.7829
1022.09	75.0216	1022.09	88.9711	1022.57	84.7564
1022.57	75.0072	1022.57	88.8749	1023.05	84.7268
1023.05	74.9909	1023.05	88.7729	1023.53	84.6949
1023.53	74.9731	1023.53	88.6649	1024.02	84.6609
1024.02	74.9548	1024.02	88.5503	1024.5	84.6253
1024.5	74.9369	1024.5	88.4288	1024.98	84.5879
1024.98	74.9205	1024.98	88.3002	1025.46	84.5491
1025.46	74.9065	1025.46	88.1649	1025.94	84.5099
1025.94	74.8954	1025.94	88.024	1026.43	84.4715
1026.43	74.8872	1026.43	87.8787	1026.91	84.4356
1026.91	74.8818	1026.91	87.7307	1027.39	84.4036
1027.39	74.8785	1027.39	87.5812	1027.87	84.3759
1027.87	74.8763	1027.87	87.4306	1028.36	84.3524
1028.36	74.8743	1028.36	87.2787	1028.84	84.3324
1028.84	74.8712	1028.84	87.1246	1029.32	84.3156
1029.32	74.8661	1029.32	86.9672	1029.8	84.302
1029.8	74.8583	1029.8	86.8053	1030.28	84.2923
1030.28	74.8472	1030.28	86.638	1030.77	84.2879
1030.77	74.833	1030.77	86.4649	1031.25	84.2899
1031.25	74.816	1031.25	86.2852	1031.73	84.299
1031.73	74.7971	1031.73	86.0985	1032.21	84.3152
1032.21	74.7774	1032.21	85.9038	1032.69	84.338
1032.69	74.7579	1032.69	85.7	1033.18	84.3668
1033.18	74.7395	1033.18	85.4859	1033.66	84.4011
1033.66	74.7227	1033.66	85.2602	1034.14	84.44
1034.14	74.7077	1034.14	85.0214	1034.62	84.483
1034.62	74.6944	1034.62	84.7682	1035.11	84.5287
1035.11	74.6825	1035.11	84.4983	1035.59	84.5754
1035.59	74.6717	1035.59	84.2094	1036.07	84.621
1036.07	74.6616	1036.07	83.899	1036.55	84.6636
1036.55	74.6516	1036.55	83.5642	1037.03	84.7019
1037.03	74.6413	1037.03	83.2031	1037.52	84.7358
1037.52	74.6302	1037.52	82.8144	1038	84.7654
1038	74.6179	1038	82.3977	1038.48	84.7913
1038.48	74.6042	1038.48	81.9533	1038.96	84.8135
1038.96	74.5894	1038.96	81.4822	1039.44	84.8317
1039.44	74.5738	1039.44	80.9856	1039.93	84.8449
1039.93	74.5582	1039.93	80.4648	1040.41	84.8521
1040.41	74.5438	1040.41	79.9218	1040.89	84.8533
1040.89	74.5313	1040.89	79.3592	1041.37	84.8487
1041.37	74.5213	1041.37	78.7804	1041.85	84.8398
1041.85	74.5141	1041.85	78.1901	1042.34	84.8278
1042.34	74.5097	1042.34	77.5931	1042.82	84.8135
1042.82	74.5075	1042.82	76.9944	1043.3	84.7972
1043.3	74.507	1043.3	76.3986	1043.78	84.7784
1043.78	74.5074	1043.78	75.8099	1044.27	84.7566
1044.27	74.5079	1044.27	75.2326	1044.75	84.7319
1044.75	74.5079	1044.75	74.672	1045.23	84.7051
1045.23	74.507	1045.23	74.1342	1045.71	84.6778
1045.71	74.5048	1045.71	73.6268	1046.19	84.6518
1046.19	74.5013	1046.19	73.1581	1046.68	84.6282
1046.68	74.4968	1046.68	72.7353	1047.16	84.6076
1047.16	74.4917	1047.16	72.3653	1047.64	84.5894
1047.64	74.4868	1047.64	72.0534	1048.12	84.573
1048.12	74.4826	1048.12	71.8042	1048.6	84.5576
1048.6	74.48	1048.6	71.622	1049.09	84.5431
1049.09	74.4794	1049.09	71.5111	1049.57	84.5298
1049.57	74.4809	1049.57	71.4759	1050.05	84.518
1050.05	74.4846	1050.05	71.5198	1050.53	84.5078
1050.53	74.4903	1050.53	71.6449	1051.02	84.4988
1051.02	74.4976	1051.02	71.8506	1051.5	84.4902
1051.5	74.5057	1051.5	72.1346	1051.98	84.4813
1051.98	74.5139	1051.98	72.4933	1052.46	84.4717
1052.46	74.5212	1052.46	72.9222	1052.94	84.4619
1052.94	74.5268	1052.94	73.4162	1053.42	84.4528
1053.42	74.5297	1053.42	73.9703	1053.91	84.445
1053.91	74.5296	1053.91	74.5775	1054.39	84.4387
1054.39	74.5262	1054.39	75.2291	1054.87	84.4334
1054.87	74.5199	1054.87	75.9152	1055.35	84.428
1055.35	74.5114	1055.35	76.6238	1055.84	84.4215
1055.84	74.5019	1055.84	77.343	1056.32	84.4137
1056.32	74.4924	1056.32	78.062	1056.8	84.4051
1056.8	74.4841	1056.8	78.7704	1057.28	84.3971
1057.28	74.4777	1057.28	79.4596	1057.76	84.3912
1057.76	74.4736	1057.76	80.1218	1058.25	84.3885
1058.25	74.4717	1058.25	80.7498	1058.73	84.3895
1058.73	74.4714	1058.73	81.3377	1059.21	84.394
1059.21	74.472	1059.21	81.881	1059.69	84.4017
1059.69	74.4722	1059.69	82.3769	1060.17	84.4128
1060.17	74.4708	1060.17	82.8252	1060.66	84.4275
1060.66	74.4668	1060.66	83.2275	1061.14	84.4467
1061.14	74.4593	1061.14	83.5872	1061.62	84.4707
1061.62	74.4478	1061.62	83.9078	1062.1	84.4996
1062.1	74.4325	1062.1	84.1933	1062.59	84.5325
1062.59	74.4136	1062.59	84.4471	1063.07	84.5687
1063.07	74.392	1063.07	84.672	1063.55	84.6072
1063.55	74.3687	1063.55	84.8709	1064.03	84.6479
1064.03	74.345	1064.03	85.0465	1064.51	84.6913
1064.51	74.3222	1064.51	85.2016	1065	84.738
1065	74.3016	1065	85.3384	1065.48	84.7886
1065.48	74.2842	1065.48	85.4587	1065.96	84.8425
1065.96	74.2706	1065.96	85.5633	1066.44	84.8985
1066.44	74.2609	1066.44	85.6523	1066.92	84.955
1066.92	74.2542	1066.92	85.7251	1067.41	85.0104
1067.41	74.2494	1067.41	85.7814	1067.89	85.064
1067.89	74.2447	1067.89	85.8212	1068.37	85.1157
1068.37	74.2386	1068.37	85.8453	1068.85	85.1659
1068.85	74.2293	1068.85	85.8551	1069.34	85.215
1069.34	74.2161	1069.34	85.8523	1069.82	85.263
1069.82	74.1986	1069.82	85.8382	1070.3	85.3093
1070.3	74.1771	1070.3	85.814	1070.78	85.3529
1070.78	74.1523	1070.78	85.7801	1071.26	85.3934
1071.26	74.1253	1071.26	85.7367	1071.75	85.4307
1071.75	74.0973	1071.75	85.6838	1072.23	85.4653
1072.23	74.0694	1072.23	85.6213	1072.71	85.4981
1072.71	74.0427	1072.71	85.5491	1073.19	85.5297
1073.19	74.0183	1073.19	85.4667	1073.67	85.5602
1073.67	73.9968	1073.67	85.3738	1074.16	85.5891
1074.16	73.9785	1074.16	85.2697	1074.64	85.6156
1074.64	73.9634	1074.64	85.1544	1075.12	85.6392
1075.12	73.9507	1075.12	85.0283	1075.6	85.6604
1075.6	73.9395	1075.6	84.8929	1076.09	85.6801
1076.09	73.9285	1076.09	84.7501	1076.57	85.6995
1076.57	73.9165	1076.57	84.6022	1077.05	85.7197
1077.05	73.9025	1077.05	84.451	1077.53	85.7408
1077.53	73.8857	1077.53	84.2972	1078.01	85.7624
1078.01	73.8659	1078.01	84.1407	1078.49	85.7836
1078.49	73.8432	1078.49	83.9805	1078.98	85.8037
1078.98	73.8179	1078.98	83.8155	1079.46	85.8226
1079.46	73.7908	1079.46	83.6446	1079.94	85.8404
1079.94	73.7627	1079.94	83.4675	1080.42	85.8578
1080.42	73.7346	1080.42	83.2844	1080.91	85.875
1080.91	73.7077	1080.91	83.0957	1081.39	85.8919
1081.39	73.6828	1081.39	82.9023	1081.87	85.9078
1081.87	73.6606	1081.87	82.705	1082.35	85.922
1082.35	73.6413	1082.35	82.505	1082.83	85.9345
1082.83	73.6248	1082.83	82.304	1083.32	85.9455
1083.32	73.6104	1083.32	82.1044	1083.8	85.9562
1083.8	73.5971	1083.8	81.9092	1084.28	85.9675
1084.28	73.5838	1084.28	81.7214	1084.76	85.9799
1084.76	73.5696	1084.76	81.5434	1085.24	85.9929
1085.24	73.5536	1085.24	81.377	1085.73	86.0056
1085.73	73.5354	1085.73	81.2225	1086.21	86.0167
1086.21	73.5148	1086.21	81.08	1086.69	86.0254
1086.69	73.4919	1086.69	80.9496	1087.17	86.0315
1087.17	73.4675	1087.17	80.8318	1087.65	86.0356
1087.65	73.4423	1087.65	80.7281	1088.14	86.0385
1088.14	73.4177	1088.14	80.6406	1088.62	86.0407
1088.62	73.3949	1088.62	80.5716	1089.1	86.0423
1089.1	73.3751	1089.1	80.5233	1089.58	86.0428
1089.58	73.3593	1089.58	80.4977	1090.07	86.0418
1090.07	73.3478	1090.07	80.4966	1090.55	86.0389
1090.55	73.3403	1090.55	80.522	1091.03	86.0346
1091.03	73.3362	1091.03	80.5756	1091.51	86.0294
1091.51	73.3342	1091.51	80.659	1091.99	86.024
1091.99	73.333	1091.99	80.773	1092.48	86.0187
1092.48	73.3313	1092.48	80.9171	1092.96	86.0129
1092.96	73.328	1092.96	81.0894	1093.44	86.0059
1093.44	73.3224	1093.44	81.2867	1093.92	85.997
1093.92	73.3141	1093.92	81.5057	1094.4	85.9862
1094.4	73.303	1094.4	81.7425	1094.89	85.974
1094.89	73.2895	1094.89	81.9942	1095.37	85.9618
1095.37	73.2743	1095.37	82.2583	1095.85	85.9505
1095.85	73.2581	1095.85	82.5324	1096.33	85.9408
1096.33	73.2421	1096.33	82.8142	1096.82	85.9325
1096.82	73.2275	1096.82	83.1014	1097.3	85.9248
1097.3	73.2151	1097.3	83.3911	1097.78	85.9169
1097.78	73.2057	1097.78	83.6813	1098.26	85.9084
1098.26	73.1996	1098.26	83.9698	1098.74	85.8994
1098.74	73.1967	1098.74	84.2552	1099.23	85.8909
1099.23	73.1966	1099.23	84.536	1099.71	85.8834
1099.71	73.1984	1099.71	84.8102	1100.19	85.8773
1100.19	73.2009	1100.19	85.0756	1100.67	85.8722
1100.67	73.2027	1100.67	85.3292	1101.15	85.8672
1101.15	73.2026	1101.15	85.5684	1101.64	85.8616
1101.64	73.1994	1101.64	85.7907	1102.12	85.8549
1102.12	73.1924	1102.12	85.995	1102.6	85.8477
1102.6	73.1813	1102.6	86.181	1103.08	85.8404
1103.08	73.1665	1103.08	86.3496	1103.57	85.8336
1103.57	73.1489	1103.57	86.5024	1104.05	85.8276
1104.05	73.1301	1104.05	86.641	1104.53	85.8219
1104.53	73.1116	1104.53	86.7672	1105.01	85.816
1105.01	73.0948	1105.01	86.8828	1105.49	85.8095
1105.49	73.0812	1105.49	86.9895	1105.98	85.8028
1105.98	73.0716	1105.98	87.0888	1106.46	85.7967
1106.46	73.0662	1106.46	87.1823	1106.94	85.7926
1106.94	73.065	1106.94	87.2708	1107.42	85.7912
1107.42	73.0675	1107.42	87.3546	1107.9	85.7927
1107.9	73.0728	1107.9	87.4335	1108.39	85.7967
1108.39	73.0797	1108.39	87.5065	1108.87	85.8021
1108.87	73.0869	1108.87	87.5731	1109.35	85.8083
1109.35	73.0932	1109.35	87.6329	1109.83	85.8153
1109.83	73.0973	1109.83	87.6865	1110.32	85.8239
1110.32	73.0987	1110.32	87.7351	1110.8	85.8354
1110.8	73.0972	1110.8	87.7808	1111.28	85.8506
1111.28	73.0931	1111.28	87.8256	1111.76	85.8699
1111.76	73.0874	1111.76	87.8715	1112.24	85.8929
1112.24	73.0816	1112.24	87.92	1112.72	85.9185
1112.72	73.0769	1112.72	87.9719	1113.21	85.946
1113.21	73.0748	1113.21	88.0277	1113.69	85.975
1113.69	73.0763	1113.69	88.0876	1114.17	86.0058
1114.17	73.0821	1114.17	88.1511	1114.65	86.0391
1114.65	73.0923	1114.65	88.2175	1115.14	86.075
1115.14	73.1067	1115.14	88.2855	1115.62	86.1131
1115.62	73.1245	1115.62	88.3535	1116.1	86.1524
1116.1	73.1448	1116.1	88.4197	1116.58	86.1916
1116.58	73.1662	1116.58	88.4827	1117.07	86.2294
1117.07	73.1873	1117.07	88.542	1117.55	86.2656
1117.55	73.2067	1117.55	88.5975	1118.03	86.3005
1118.03	73.2233	1118.03	88.6502	1118.51	86.335
1118.51	73.2363	1118.51	88.7016	1118.99	86.3698
1118.99	73.2456	1118.99	88.7532	1119.47	86.405
1119.47	73.2515	1119.47	88.8063	1119.96	86.4403
1119.96	73.2549	1119.96	88.8618	1120.44	86.4751
1120.44	73.257	1120.44	88.92	1120.92	86.5088
1120.92	73.2591	1120.92	88.9812	1121.4	86.5417
1121.4	73.2627	1121.4	89.0451	1121.89	86.5745
1121.89	73.2687	1121.89	89.1113	1122.37	86.6079
1122.37	73.2782	1122.37	89.179	1122.85	86.6429
1122.85	73.2914	1122.85	89.2473	1123.33	86.6793
1123.33	73.3081	1123.33	89.3151	1123.81	86.7167
1123.81	73.3277	1123.81	89.3811	1124.3	86.7544
1124.3	73.3488	1124.3	89.4449	1124.78	86.7922
1124.78	73.3698	1124.78	89.5062	1125.26	86.8304
1125.26	73.389	1125.26	89.5656	1125.74	86.8702
1125.74	73.4047	1125.74	89.6244	1126.22	86.9129
1126.22	73.4161	1126.22	89.684	1126.71	86.9597
1126.71	73.423	1126.71	89.7459	1127.19	87.0105
1127.19	73.4265	1127.19	89.8113	1127.67	87.0644
1127.67	73.428	1127.67	89.8812	1128.15	87.1195
1128.15	73.4298	1128.15	89.9558	1128.63	87.1738
1128.63	73.434	1128.63	90.0348	1129.12	87.2254
1129.12	73.4422	1129.12	90.1174	1129.6	87.2735
1129.6	73.4555	1129.6	90.202	1130.08	87.3175
1130.08	73.4743	1130.08	90.2863	1130.56	87.3579
1130.56	73.4979	1130.56	90.3682	1131.05	87.3951
1131.05	73.5256	1131.05	90.4453	1131.53	87.4295
1131.53	73.5559	1131.53	90.5164	1132.01	87.4617
1132.01	73.5875	1132.01	90.5807	1132.49	87.4922
1132.49	73.619	1132.49	90.6387	1132.97	87.5212
1132.97	73.649	1132.97	90.6915	1133.46	87.549
1133.46	73.6764	1133.46	90.7407	1133.94	87.5755
1133.94	73.7	1133.94	90.7872	1134.42	87.6004
1134.42	73.7192	1134.42	90.8317	1134.9	87.6228
1134.9	73.7336	1134.9	90.8741	1135.38	87.6421
1135.38	73.7434	1135.38	90.9134	1135.87	87.6575
1135.87	73.749	1135.87	90.9486	1136.35	87.6691
1136.35	73.7515	1136.35	90.9785	1136.83	87.6771
1136.83	73.7521	1136.83	91.0021	1137.31	87.6821
1137.31	73.7521	1137.31	91.019	1137.8	87.6845
1137.8	73.753	1137.8	91.029	1138.28	87.6843
1138.28	73.7558	1138.28	91.0324	1138.76	87.6815
1138.76	73.7617	1138.76	91.0298	1139.24	87.6754
1139.24	73.771	1139.24	91.0223	1139.72	87.6658
1139.72	73.7835	1139.72	91.0113	1140.21	87.6529
1140.21	73.7987	1140.21	90.9986	1140.69	87.6373
1140.69	73.8153	1140.69	90.9857	1141.17	87.6196
1141.17	73.8318	1141.17	90.9739	1141.65	87.6006
1141.65	73.8467	1141.65	90.9637	1142.13	87.5803
1142.13	73.8584	1142.13	90.9553	1142.62	87.5587
1142.62	73.8661	1142.62	90.9479	1143.1	87.5354
1143.1	73.869	1143.1	90.9406	1143.58	87.5104
1143.58	73.8671	1143.58	90.9325	1144.06	87.4843
1144.06	73.8611	1144.06	90.9227	1144.55	87.4577
1144.55	73.8518	1144.55	90.911	1145.03	87.4317
1145.03	73.8407	1145.03	90.8973	1145.51	87.4068
1145.51	73.8292	1145.51	90.8819	1145.99	87.3832
1145.99	73.819	1145.99	90.8653	1146.47	87.3604
1146.47	73.8115	1146.47	90.8481	1146.96	87.3374
1146.96	73.8077	1146.96	90.8313	1147.44	87.3138
1147.44	73.8081	1147.44	90.8159	1147.92	87.2894
1147.92	73.8125	1147.92	90.8028	1148.4	87.2648
1148.4	73.8201	1148.4	90.7928	1148.88	87.2405
1148.88	73.8298	1148.88	90.786	1149.37	87.2171
1149.37	73.8401	1149.37	90.782	1149.85	87.1944
1149.85	73.8492	1149.85	90.7794	1150.33	87.1717
1150.33	73.856	1150.33	90.7766	1150.81	87.1481
1150.81	73.8592	1150.81	90.7717	1151.3	87.1229
1151.3	73.8583	1151.3	90.7633	1151.78	87.0961
1151.78	73.853	1151.78	90.7507	1152.26	87.0684
1152.26	73.8438	1152.26	90.734	1152.74	87.0407
1152.74	73.8313	1152.74	90.7141	1153.22	87.0141
1153.22	73.817	1153.22	90.6923	1153.7	86.9891
1153.7	73.8022	1153.7	90.6701	1154.19	86.9659
1154.19	73.7887	1154.19	90.6493	1154.67	86.9442
1154.67	73.7779	1154.67	90.6312	1155.15	86.9242
1155.15	73.7708	1155.15	90.6173	1155.63	86.9064
1155.63	73.7678	1155.63	90.6085	1156.12	86.8916
1156.12	73.7686	1156.12	90.6055	1156.6	86.8807
1156.6	73.7724	1156.6	90.6083	1157.08	86.8745
1157.08	73.7779	1157.08	90.6161	1157.56	86.8729
1157.56	73.7836	1157.56	90.6278	1158.04	86.8754
1158.04	73.7881	1158.04	90.642	1158.53	86.8812
1158.53	73.7899	1158.53	90.6577	1159.01	86.8899
1159.01	73.7882	1159.01	90.674	1159.49	86.9016
1159.49	73.7822	1159.49	90.6912	1159.97	86.9169
1159.97	73.7718	1159.97	90.7102	1160.45	86.9367
1160.45	73.7574	1160.45	90.7322	1160.94	86.9617
1160.94	73.7399	1160.94	90.7587	1161.42	86.9918
1161.42	73.7205	1161.42	90.791	1161.9	87.0267
1161.9	73.7009	1161.9	90.83	1162.38	87.0656
1162.38	73.6826	1162.38	90.8761	1162.87	87.1079
1162.87	73.6669	1162.87	90.9289	1163.35	87.1532
1163.35	73.655	1163.35	90.988	1163.83	87.2016
1163.83	73.6473	1163.83	91.0519	1164.31	87.2531
1164.31	73.6435	1164.31	91.1188	1164.79	87.3074
1164.79	73.6431	1164.79	91.1865	1165.28	87.3636
1165.28	73.6449	1165.28	91.2525	1165.76	87.4203
1165.76	73.6475	1165.76	91.3147	1166.24	87.4762
1166.24	73.6494	1166.24	91.3715	1166.72	87.5301
1166.72	73.6494	1166.72	91.4221	1167.2	87.5815
1167.2	73.646	1167.2	91.4669	1167.69	87.6301
1167.69	73.6387	1167.69	91.5065	1168.17	87.676
1168.17	73.6274	1168.17	91.5421	1168.65	87.719
1168.65	73.6124	1168.65	91.575	1169.13	87.7581
1169.13	73.5949	1169.13	91.606	1169.62	87.7925
1169.62	73.5762	1169.62	91.6355	1170.1	87.8213
1170.1	73.5579	1170.1	91.6637	1170.58	87.8438
1170.58	73.5413	1170.58	91.6903	1171.06	87.8603
1171.06	73.5277	1171.06	91.7147	1171.54	87.8715
1171.54	73.5176	1171.54	91.7363	1172.03	87.8785
1172.03	73.5114	1172.03	91.754	1172.51	87.8823
1172.51	73.5089	1172.51	91.7672	1172.99	87.8838
1172.99	73.5097	1172.99	91.7751	1173.47	87.8834
1173.47	73.5127	1173.47	91.7776	1173.95	87.8817
1173.95	73.517	1173.95	91.7753	1174.44	87.8792
1174.44	73.5213	1174.44	91.7694	1174.92	87.8763
1174.92	73.5243	1174.92	91.7613	1175.4	87.8736
1175.4	73.5246	1175.4	91.7531	1175.88	87.8715
1175.88	73.5217	1175.88	91.7465	1176.37	87.8701
1176.37	73.5151	1176.37	91.7427	1176.85	87.8696
1176.85	73.5054	1176.85	91.7425	1177.33	87.8703
1177.33	73.4935	1177.33	91.7464	1177.81	87.8727
1177.81	73.4811	1177.81	91.754	1178.29	87.8776
1178.29	73.47	1178.29	91.7648	1178.78	87.886
1178.78	73.4616	1178.78	91.7778	1179.26	87.8981
1179.26	73.4573	1179.26	91.7917	1179.74	87.9129
1179.74	73.4576	1179.74	91.8052	1180.22	87.9284
1180.22	73.4623	1180.22	91.8168	1180.7	87.9416
1180.7	73.4707	1180.7	91.8251	1181.19	87.9498
1181.19	73.4815	1181.19	91.8299	1181.67	87.9511
1181.67	73.4935	1181.67	91.8312	1182.15	87.9454
1182.15	73.505	1182.15	91.8303	1182.63	87.9336
1182.63	73.5147	1182.63	91.8284	1183.12	87.9181
1183.12	73.5217	1183.12	91.8272	1183.6	87.9008
1183.6	73.5252	1183.6	91.8278	1184.08	87.8831
1184.08	73.5249	1184.08	91.8304	1184.56	87.8688
1184.56	73.5221	1184.56	91.8357	1185.04	87.8541
1185.04	73.5164	1185.04	91.8416	1185.53	87.8371
1185.53	73.5088	1185.53	91.8466	1186.01	87.8171
1186.01	73.5005	1186.01	91.8492	1186.49	87.7948
1186.49	73.493	1186.49	91.8485	1186.97	87.7716
1186.97	73.4879	1186.97	91.844	1187.45	87.7486
1187.45	73.4866	1187.45	91.8352	1187.94	87.7255
1187.94	73.4898	1187.94	91.8222	1188.42	87.701
1188.42	73.4975	1188.42	91.8048	1188.9	87.6728
1188.9	73.5091	1188.9	91.7834	1189.38	87.6393
1189.38	73.5237	1189.38	91.7588	1189.86	87.6006
1189.86	73.5397	1189.86	91.7325	1190.35	87.558
1190.35	73.556	1190.35	91.7063	1190.83	87.5139
1190.83	73.5713	1190.83	91.6817	1191.31	87.4704
1191.31	73.5846	1191.31	91.6599	1191.79	87.4282
1191.79	73.5951	1191.79	91.641	1192.28	87.3866
1192.28	73.602	1192.28	91.6243	1192.76	87.3443
1192.76	73.6053	1192.76	91.6084	1193.24	87.3001
1193.24	73.6051	1193.24	91.5922	1193.72	87.2543
1193.72	73.6022	1193.72	91.575	1194.2	87.2084
1194.2	73.598	1194.2	91.5566	1194.68	87.1644
1194.68	73.5937	1194.68	91.5373	1195.17	87.1238
1195.17	73.591	1195.17	91.5176	1195.65	87.0867
1195.65	73.5908	1195.65	91.498	1196.13	87.0515
1196.13	73.5937	1196.13	91.4791	1196.61	87.0162
1196.61	73.6	1196.61	91.4615	1197.1	86.9793
1197.1	73.6093	1197.1	91.4459	1197.58	86.9408
1197.58	73.6211	1197.58	91.4332	1198.06	86.9025
1198.06	73.6347	1198.06	91.4245	1198.54	86.8667
1198.54	73.649	1198.54	91.4204	1199.02	86.8352
1199.02	73.6629	1199.02	91.4204	1199.51	86.808
1199.51	73.6751	1199.51	91.4234	1199.99	86.7835
1199.99	73.6845	1199.99	91.4273	1200.47	86.7591
1200.47	73.6902	1200.47	91.43	1200.95	86.7329
1200.95	73.692	1200.95	91.4295	1201.43	86.7041
1201.43	73.69	1201.43	91.4248	1201.92	86.6737
1201.92	73.6852	1201.92	91.4159	1202.4	86.6436
1202.4	73.6792	1202.4	91.4032	1202.88	86.6154
1202.88	73.6732	1202.88	91.3876	1203.36	86.5892
1203.36	73.6688	1203.36	91.3701	1203.85	86.5642
1203.85	73.667	1203.85	91.3512	1204.33	86.5387
1204.33	73.6684	1204.33	91.3316	1204.81	86.5115
1204.81	73.6729	1204.81	91.3118	1205.29	86.4829
1205.29	73.6806	1205.29	91.2927	1205.77	86.4542
1205.77	73.6907	1205.77	91.2747	1206.26	86.4275
1206.26	73.7025	1206.26	91.2581	1206.74	86.4041
1206.74	73.7148	1206.74	91.2424	1207.22	86.3835
1207.22	73.7265	1207.22	91.2265	1207.7	86.364
1207.7	73.7361	1207.7	91.2087	1208.18	86.3435
1208.18	73.7426	1208.18	91.1876	1208.67	86.3206
1208.67	73.7452	1208.67	91.1624	1209.15	86.2955
1209.15	73.7439	1209.15	91.1332	1209.63	86.2702
1209.63	73.7392	1209.63	91.1011	1210.11	86.2473
1210.11	73.7324	1210.11	91.0681	1210.6	86.2291
1210.6	73.7246	1210.6	91.0357	1211.08	86.216
1211.08	73.7175	1211.08	91.0056	1211.56	86.2069
1211.56	73.712	1211.56	90.9786	1212.04	86.1999
1212.04	73.7091	1212.04	90.9553	1212.52	86.1932
1212.52	73.7092	1212.52	90.9358	1213.01	86.1863
1213.01	73.7123	1213.01	90.9201	1213.49	86.1803
1213.49	73.7182	1213.49	90.9082	1213.97	86.1766
1213.97	73.7264	1213.97	90.8996	1214.45	86.1765
1214.45	73.736	1214.45	90.8935	1214.93	86.18
1214.93	73.7458	1214.93	90.8885	1215.42	86.1859
1215.42	73.7545	1215.42	90.8833	1215.9	86.1927
1215.9	73.7609	1215.9	90.8766	1216.38	86.1996
1216.38	73.7642	1216.38	90.8679	1216.86	86.2071
1216.86	73.7641	1216.86	90.8577	1217.35	86.2167
1217.35	73.7607	1217.35	90.847	1217.83	86.23
1217.83	73.7548	1217.83	90.8374	1218.31	86.2476
1218.31	73.7474	1218.31	90.8298	1218.79	86.2683
1218.79	73.7394	1218.79	90.8248	1219.27	86.2892
1219.27	73.7318	1219.27	90.8222	1219.76	86.3071
1219.76	73.7255	1219.76	90.8211	1220.24	86.3193
1220.24	73.7209	1220.24	90.8206	1220.72	86.3252
1220.72	73.7186	1220.72	90.8197	1221.2	86.3254
1221.2	73.7188	1221.2	90.8178	1221.68	86.3218
1221.68	73.7214	1221.68	90.8142	1222.17	86.3157
1222.17	73.7262	1222.17	90.8079	1222.65	86.3075
1222.65	73.7322	1222.65	90.7983	1223.13	86.2965
1223.13	73.7385	1223.13	90.7845	1223.61	86.2816
1223.61	73.7438	1223.61	90.7664	1224.09	86.2626
1224.09	73.7473	1224.09	90.7445	1224.58	86.2406
1224.58	73.7483	1224.58	90.7201	1225.06	86.2179
1225.06	73.7467	1225.06	90.6953	1225.54	86.1968
1225.54	73.7427	1225.54	90.6719	1226.02	86.1787
1226.02	73.737	1226.02	90.6515	1226.51	86.1635
1226.51	73.7302	1226.51	90.6348	1226.99	86.1497
1226.99	73.7229	1226.99	90.6216	1227.47	86.1352
1227.47	73.7158	1227.47	90.6113	1227.95	86.1193
1227.95	73.7097	1227.95	90.603	1228.43	86.1024
1228.43	73.7051	1228.43	90.5962	1228.92	86.0866
1228.92	73.7028	1228.92	90.5906	1229.4	86.0741
1229.4	73.703	1229.4	90.5858	1229.88	86.0665
1229.88	73.706	1229.88	90.5817	1230.36	86.0637
1230.36	73.711	1230.36	90.5777	1230.84	86.0643
1230.84	73.7175	1230.84	90.5734	1231.33	86.0664
1231.33	73.724	1231.33	90.5688	1231.81	86.069
1231.81	73.7296	1231.81	90.5643	1232.29	86.0724
1232.29	73.7334	1232.29	90.5607	1232.77	86.0782
1232.77	73.7348	1232.77	90.5593	1233.26	86.0882
1233.26	73.7337	1233.26	90.5613	1233.74	86.1031
1233.74	73.7305	1233.74	90.5671	1234.22	86.1222
1234.22	73.7254	1234.22	90.5764	1234.7	86.1433
1234.7	73.7191	1234.7	90.5881	1235.18	86.1642
1235.18	73.712	1235.18	90.6009	1235.66	86.1831
1235.66	73.7051	1235.66	90.6132	1236.15	86.2001
1236.15	73.6989	1236.15	90.6241	1236.63	86.2166
1236.63	73.6944	1236.63	90.6327	1237.11	86.2342
1237.11	73.6921	1237.11	90.6384	1237.59	86.2539
1237.59	73.6923	1237.59	90.6407	1238.08	86.2751
1238.08	73.6946	1238.08	90.6391	1238.56	86.2957
1238.56	73.6982	1238.56	90.6334	1239.04	86.3135
1239.04	73.7021	1239.04	90.6237	1239.52	86.3272
1239.52	73.7052	1239.52	90.611	1240	86.3365
1240	73.7065	1240	90.5965	1240.49	86.343
1240.49	73.7057	1240.49	90.5819	1240.97	86.3484
1240.97	73.7025	1240.97	90.5685	1241.45	86.354
1241.45	73.6973	1241.45	90.557	1241.93	86.3599
1241.93	73.6905	1241.93	90.5471	1242.41	86.3652
1242.41	73.6823	1242.41	90.5379	1242.9	86.3687
1242.9	73.6734	1242.9	90.5285	1243.38	86.3703
1243.38	73.6642	1243.38	90.518	1243.86	86.3705
1243.86	73.6555	1243.86	90.5061	1244.34	86.3711
1244.34	73.6479	1244.34	90.493	1244.83	86.3733
1244.83	73.6423	1244.83	90.4792	1245.31	86.3778
1245.31	73.639	1245.31	90.465	1245.79	86.3834
1245.79	73.6379	1245.79	90.4506	1246.27	86.3882
1246.27	73.6385	1246.27	90.436	1246.75	86.3905
1246.75	73.64	1246.75	90.4214	1247.24	86.3894
1247.24	73.6412	1247.24	90.407	1247.72	86.3858
1247.72	73.6412	1247.72	90.3938	1248.2	86.3819
1248.2	73.6395	1248.2	90.3826	1248.68	86.3797
1248.68	73.6358	1248.68	90.3741	1249.16	86.3804
1249.16	73.6298	1249.16	90.3684	1249.65	86.3837
1249.65	73.6219	1249.65	90.3649	1250.13	86.3879
1250.13	73.612	1250.13	90.3626	1250.61	86.3915
1250.61	73.6003	1250.61	90.3604	1251.09	86.3936
1251.09	73.5872	1251.09	90.3573	1251.58	86.3947
1251.58	73.5731	1251.58	90.3531	1252.06	86.3966
1252.06	73.5584	1252.06	90.348	1252.54	86.4009
1252.54	73.544	1252.54	90.3423	1253.02	86.4085
1253.02	73.53	1253.02	90.3364	1253.5	86.4186
1253.5	73.5166	1253.5	90.3303	1253.99	86.4297
1253.99	73.5034	1253.99	90.3237	1254.47	86.44
1254.47	73.4898	1254.47	90.3164	1254.95	86.4482
1254.95	73.4751	1254.95	90.3084	1255.43	86.4547
1255.43	73.4586	1255.43	90.2995	1255.91	86.4603
1255.91	73.4397	1255.91	90.2898	1256.4	86.4659
1256.4	73.4182	1256.4	90.279	1256.88	86.4715
1256.88	73.3941	1256.88	90.2665	1257.36	86.4758
1257.36	73.3672	1257.36	90.2512	1257.84	86.4771
1257.84	73.3381	1257.84	90.2322	1258.33	86.4741
1258.33	73.3073	1258.33	90.2087	1258.81	86.4669
1258.81	73.2761	1258.81	90.1811	1259.29	86.4568
1259.29	73.2461	1259.29	90.1498	1259.77	86.4465
1259.77	73.2194	1259.77	90.1165	1260.25	86.4378
1260.25	73.1979	1260.25	90.0819	1260.73	86.4308
1260.73	73.1834	1260.73	90.0469	1261.22	86.4237
1261.22	73.1765	1261.22	90.0112	1261.7	86.4136
1261.7	73.1774	1261.7	89.974	1262.18	86.3977
1262.18	73.1851	1262.18	89.9347	1262.66	86.3751
1262.66	73.1986	1262.66	89.8926	1263.15	86.3468
1263.15	73.2165	1263.15	89.8478	1263.63	86.3154
1263.63	73.2375	1263.63	89.801	1264.11	86.2839
1264.11	73.2607	1264.11	89.7528	1264.59	86.2545
1264.59	73.2849	1264.59	89.7039	1265.07	86.2275
1265.07	73.309	1265.07	89.6545	1265.56	86.2021
1265.56	73.3321	1265.56	89.6048	1266.04	86.1771
1266.04	73.3534	1266.04	89.555	1266.52	86.1519
1266.52	73.3722	1266.52	89.5054	1267	86.1274
1267	73.3886	1267	89.4569	1267.48	86.1052
1267.48	73.4031	1267.48	89.4106	1267.97	86.0871
1267.97	73.4164	1267.97	89.3673	1268.45	86.0739
1268.45	73.4294	1268.45	89.3275	1268.93	86.0657
1268.93	73.4428	1268.93	89.2912	1269.41	86.0614
1269.41	73.4572	1269.41	89.2582	1269.9	86.0599
1269.9	73.4725	1269.9	89.228	1270.38	86.0611
1270.38	73.4885	1270.38	89.2006	1270.86	86.0656
1270.86	73.5051	1270.86	89.1763	1271.34	86.0746
1271.34	73.5216	1271.34	89.1554	1271.82	86.0886
1271.82	73.5375	1271.82	89.1386	1272.31	86.1069
1272.31	73.5521	1272.31	89.1259	1272.79	86.1275
1272.79	73.5648	1272.79	89.1173	1273.27	86.1474
1273.27	73.5748	1273.27	89.1127	1273.75	86.1645
1273.75	73.5815	1273.75	89.1119	1274.23	86.1775
1274.23	73.5851	1274.23	89.1154	1274.72	86.1871
1274.72	73.5859	1274.72	89.1236	1275.2	86.1947
1275.2	73.585	1275.2	89.137	1275.68	86.202
1275.68	73.5834	1275.68	89.1556	1276.16	86.2096
1276.16	73.5824	1276.16	89.1789	1276.64	86.2167
1276.64	73.5826	1276.64	89.2054	1277.13	86.2221
1277.13	73.5845	1277.13	89.2337	1277.61	86.2244
1277.61	73.5879	1277.61	89.262	1278.09	86.2239
1278.09	73.5928	1278.09	89.2895	1278.57	86.2218
1278.57	73.5989	1278.57	89.3157	1279.06	86.2206
1279.06	73.606	1279.06	89.3409	1279.54	86.2222
1279.54	73.614	1279.54	89.3656	1280.02	86.2276
1280.02	73.6225	1280.02	89.39	1280.5	86.2361
1280.5	73.6308	1280.5	89.4142	1280.98	86.2458
1280.98	73.638	1280.98	89.4382	1281.47	86.2548
1281.47	73.6432	1281.47	89.4618	1281.95	86.262
1281.95	73.6457	1281.95	89.4848	1282.43	86.2674
1282.43	73.6453	1282.43	89.5074	1282.91	86.2718
1282.91	73.6424	1282.91	89.5295	1283.39	86.2758
1283.39	73.6377	1283.39	89.5509	1283.88	86.2793
1283.88	73.6322	1283.88	89.5711	1284.36	86.2814
1284.36	73.6268	1284.36	89.5891	1284.84	86.2807
1284.84	73.6221	1284.84	89.604	1285.32	86.2765
1285.32	73.6183	1285.32	89.6149	1285.81	86.2697
1285.81	73.6159	1285.81	89.622	1286.29	86.2626
1286.29	73.6149	1286.29	89.6257	1286.77	86.2587
1286.77	73.6159	1286.77	89.6271	1287.25	86.2608
1287.25	73.619	1287.25	89.6274	1287.73	86.2702
1287.73	73.6242	1287.73	89.6275	1288.22	86.2859
1288.22	73.6309	1288.22	89.6283	1288.7	86.3057
1288.7	73.638	1288.7	89.63	1289.18	86.3268
1289.18	73.6441	1289.18	89.6326	1289.66	86.347
1289.66	73.6481	1289.66	89.6363	1290.14	86.3658
1290.14	73.6494	1290.14	89.6408	1290.63	86.3838
1290.63	73.6482	1290.63	89.6461	1291.11	86.402
1291.11	73.6449	1291.11	89.6517	1291.59	86.4208
1291.59	73.6407	1291.59	89.6566	1292.07	86.4394
1292.07	73.6365	1292.07	89.6599	1292.56	86.4564
1292.56	73.6328	1292.56	89.6603	1293.04	86.47
1293.04	73.63	1293.04	89.6569	1293.52	86.4796
1293.52	73.628	1293.52	89.6496	1294	86.4857
1294	73.627	1294	89.6387	1294.48	86.4901
1294.48	73.627	1294.48	89.6253	1294.97	86.4948
1294.97	73.6285	1294.97	89.6107	1295.45	86.5013
1295.45	73.6314	1295.45	89.5959	1295.93	86.5098
1295.93	73.6357	1295.93	89.5818	1296.41	86.5197
1296.41	73.6404	1296.41	89.5687	1296.89	86.5295
1296.89	73.6446	1296.89	89.5566	1297.38	86.5379
1297.38	73.6472	1297.38	89.5452	1297.86	86.5446
1297.86	73.6473	1297.86	89.5337	1298.34	86.5497
1298.34	73.6448	1298.34	89.5216	1298.82	86.5536
1298.82	73.6399	1298.82	89.5079	1299.31	86.5563
1299.31	73.6335	1299.31	89.4915	1299.79	86.5573
1299.79	73.6264	1299.79	89.4717	1300.27	86.5556
1300.27	73.6193	1300.27	89.4477	1300.75	86.5503
1300.75	73.6128	1300.75	89.4196	1301.23	86.5412
1301.23	73.6071	1301.23	89.3879	1301.71	86.529
1301.71	73.6027	1301.71	89.3537	1302.2	86.515
1302.2	73.5998	1302.2	89.3183	1302.68	86.5005
1302.68	73.5986	1302.68	89.2829	1303.16	86.486
1303.16	73.5993	1303.16	89.2485	1303.64	86.471
1303.64	73.6016	1303.64	89.2153	1304.13	86.4545
1304.13	73.6043	1304.13	89.1833	1304.61	86.4355
1304.61	73.6065	1304.61	89.1522	1305.09	86.4137
1305.09	73.6068	1305.09	89.1217	1305.57	86.3903
1305.57	73.6046	1305.57	89.0917	1306.05	86.3669
1306.05	73.5996	1306.05	89.062	1306.54	86.3457
1306.54	73.5925	1306.54	89.0325	1307.02	86.3277
1307.02	73.5841	1307.02	89.003	1307.5	86.3128
1307.5	73.5753	1307.5	88.9732	1307.98	86.2995
1307.98	73.5666	1307.98	88.9425	1308.46	86.2851
1308.46	73.5581	1308.46	88.9107	1308.95	86.2674
1308.95	73.5495	1308.95	88.8779	1309.43	86.2444
1309.43	73.5404	1309.43	88.8442	1309.91	86.2161
1309.91	73.5308	1309.91	88.8104	1310.39	86.1835
1310.39	73.521	1310.39	88.7773	1310.88	86.1488
1310.88	73.5119	1310.88	88.7459	1311.36	86.1149
1311.36	73.5041	1311.36	88.717	1311.84	86.0845
1311.84	73.4983	1311.84	88.6912	1312.32	86.06
1312.32	73.4945	1312.32	88.6691	1312.8	86.0425
1312.8	73.4925	1312.8	88.6505	1313.29	86.0321
1313.29	73.4913	1313.29	88.6348	1313.77	86.0271
1313.77	73.4898	1313.77	88.6209	1314.25	86.0249
1314.25	73.4871	1314.25	88.6073	1314.73	86.0219
1314.73	73.4824	1314.73	88.5923	1315.21	86.015
1315.21	73.475	1315.21	88.5748	1315.7	86.0024
1315.7	73.4649	1315.7	88.5541	1316.18	85.9846
1316.18	73.4526	1316.18	88.5307	1316.66	85.964
1316.66	73.4394	1316.66	88.5059	1317.14	85.9447
1317.14	73.4266	1317.14	88.4817	1317.62	85.9315
1317.62	73.4164	1317.62	88.4602	1318.11	85.9279
1318.11	73.4104	1318.11	88.443	1318.59	85.9354
1318.59	73.4096	1318.59	88.4309	1319.07	85.9529
1319.07	73.4141	1319.07	88.4235	1319.55	85.9774
1319.55	73.4227	1319.55	88.4195	1320.04	86.0047
1320.04	73.4336	1320.04	88.4173	1320.52	86.0308
1320.52	73.4445	1320.52	88.4149	1321	86.0535
1321	73.4535	1321	88.411	1321.48	86.0715
1321.48	73.4594	1321.48	88.4046	1321.96	86.085
1321.96	73.4617	1321.96	88.3953	1322.45	86.0948
1322.45	73.4607	1322.45	88.3835	1322.93	86.1021
1322.93	73.4569	1322.93	88.3698	1323.41	86.1075
1323.41	73.4509	1323.41	88.3553	1323.89	86.1114
1323.89	73.4435	1323.89	88.3411	1324.38	86.1143
1324.38	73.4352	1324.38	88.3282	1324.86	86.1166
1324.86	73.4267	1324.86	88.3175	1325.34	86.1186
1325.34	73.4186	1325.34	88.3093	1325.82	86.1208
1325.82	73.4118	1325.82	88.3037	1326.3	86.1233
1326.3	73.4067	1326.3	88.3004	1326.79	86.126
1326.79	73.4036	1326.79	88.299	1327.27	86.1287
1327.27	73.4024	1327.27	88.2987	1327.75	86.1309
1327.75	73.4024	1327.75	88.2991	1328.23	86.1327
1328.23	73.403	1328.23	88.2999	1328.71	86.1346
1328.71	73.4032	1328.71	88.3007	1329.2	86.137
1329.2	73.4025	1329.2	88.3018	1329.68	86.1407
1329.68	73.4007	1329.68	88.3032	1330.16	86.146
1330.16	73.3975	1330.16	88.3052	1330.64	86.1524
1330.64	73.3929	1330.64	88.3083	1331.12	86.1588
1331.12	73.3865	1331.12	88.3125	1331.61	86.1634
1331.61	73.378	1331.61	88.3181	1332.09	86.1641
1332.09	73.3671	1332.09	88.3251	1332.57	86.1591
1332.57	73.3539	1332.57	88.333	1333.05	86.147
1333.05	73.3387	1333.05	88.3414	1333.54	86.1265
1333.54	73.3218	1333.54	88.3493	1334.02	86.0968
1334.02	73.3039	1334.02	88.356	1334.5	86.0571
1334.5	73.2852	1334.5	88.3604	1334.98	86.0067
1334.98	73.2653	1334.98	88.3618	1335.46	85.9451
1335.46	73.2438	1335.46	88.3597	1335.95	85.873
1335.95	73.2199	1335.95	88.3541	1336.43	85.7929
1336.43	73.1937	1336.43	88.3456	1336.91	85.7099
1336.91	73.1658	1336.91	88.3358	1337.39	85.6317
1337.39	73.1379	1337.39	88.3269	1337.87	85.5688
1337.87	73.113	1337.87	88.3224	1338.36	85.5314
1338.36	73.0939	1338.36	88.3255	1338.84	85.5281
1338.84	73.0834	1338.84	88.3394	1339.32	85.5631
1339.32	73.0829	1339.32	88.3658	1339.8	85.6333
1339.8	73.0917	1339.8	88.4044	1340.29	85.7291
1340.29	73.1077	1340.29	88.4524	1340.77	85.836
1340.77	73.1273	1340.77	88.5054	1341.25	85.9409
1341.25	73.1473	1341.25	88.5589	1341.73	86.0314
1341.73	73.1645	1341.73	88.6086	1342.21	86.101
1342.21	73.1771	1342.21	88.652	1342.69	86.1486
1342.69	73.1848	1342.69	88.6882	1343.18	86.1768
1343.18	73.1879	1343.18	88.7176	1343.66	86.1906
1343.66	73.1875	1343.66	88.7417	1344.14	86.1957
1344.14	73.1849	1344.14	88.7623	1344.62	86.197
1344.62	73.1811	1344.62	88.7811	1345.11	86.1974
1345.11	73.1768	1345.11	88.7992	1345.59	86.1977
1345.59	73.1716	1345.59	88.8174	1346.07	86.1975
1346.07	73.1649	1346.07	88.8359	1346.55	86.1959
1346.55	73.156	1346.55	88.8545	1347.03	86.1926
1347.03	73.1443	1347.03	88.873	1347.52	86.1883
1347.52	73.13	1347.52	88.891	1348	86.1845
1348	73.1137	1348	88.9082	1348.48	86.1828
1348.48	73.0968	1348.48	88.9244	1348.96	86.1841
1348.96	73.0806	1348.96	88.939	1349.44	86.1883
1349.44	73.0659	1349.44	88.9516	1349.93	86.1938
1349.93	73.0531	1349.93	88.9614	1350.41	86.1979
1350.41	73.0419	1350.41	88.9678	1350.89	86.1984
1350.89	73.0316	1350.89	88.9704	1351.37	86.1933
1351.37	73.0215	1351.37	88.969	1351.86	86.1823
1351.86	73.0114	1351.86	88.9642	1352.34	86.1668
1352.34	73.0012	1352.34	88.9569	1352.82	86.1493
1352.82	72.9914	1352.82	88.9487	1353.3	86.1329
1353.3	72.9821	1353.3	88.941	1353.78	86.1204
1353.78	72.9734	1353.78	88.9351	1354.27	86.1137
1354.27	72.965	1354.27	88.9318	1354.75	86.1127
1354.75	72.9564	1354.75	88.9308	1355.23	86.116
1355.23	72.947	1355.23	88.9314	1355.71	86.1214
1355.71	72.9366	1355.71	88.9321	1356.19	86.1258
1356.19	72.9249	1356.19	88.9317	1356.68	86.1261
1356.68	72.912	1356.68	88.9288	1357.16	86.1195
1357.16	72.8977	1357.16	88.9225	1357.64	86.1033
1357.64	72.8814	1357.64	88.9124	1358.12	86.0745
1358.12	72.8624	1358.12	88.8981	1358.61	86.031
1358.61	72.8396	1358.61	88.8795	1359.09	85.9716
1359.09	72.8122	1359.09	88.8566	1359.57	85.8976
1359.57	72.7801	1359.57	88.8298	1360.05	85.8138
1360.05	72.7444	1360.05	88.8003	1360.53	85.7297
1360.53	72.7075	1360.53	88.7703	1361.02	85.6587
1361.02	72.6731	1361.02	88.7431	1361.5	85.6147
1361.5	72.6448	1361.5	88.722	1361.98	85.6105
1361.98	72.6264	1361.98	88.71	1362.46	85.6509
1362.46	72.6191	1362.46	88.708	1362.94	85.7302
[truncated: 5,471 more rows]

## Sheet: Fig.1c
BCT					PbI2@BCT
Binding energy (eV)	Intensity (a·u)	Intensity (a·u)	Intensity (a·u)		Binding energy (eV)	Intensity (a·u)	Intensity (a·u)	Intensity (a·u)
404.9	211.119	211.58	210.16		405.05	618.659	618.399	619.502
404.8	222.509	222.97	221.55		404.95	624.689	624.429	625.532
404.7	189.679	190.14	188.72		404.85	625.359	625.099	626.202
404.6	205.759	206.22	204.8		404.75	611.959	611.699	612.802
404.5	181.639	182.1	180.68		404.65	626.7	626.44	627.543
404.4	205.089	205.55	204.13		404.55	619.329	619.069	620.172
404.3	210.449	210.91	209.49		404.45	633.4	633.14	634.243
404.2	218.489	218.95	217.53		404.35	604.589	604.329	605.432
404.1	214.469	214.93	213.51		404.25	604.553	604.293	605.396
404	201.069	201.53	200.11		404.15	604.517	604.257	605.36
403.9	201.073	201.534	200.114		404.05	604.48	604.22	605.323
403.8	201.076	201.537	200.117		403.95	604.444	604.184	605.287
403.7	201.079	201.541	200.121		403.85	604.407	604.147	605.25
403.6	201.083	201.544	200.124		403.75	604.371	604.111	605.214
403.5	201.086	201.547	200.127		403.65	604.335	604.075	605.178
403.4	201.09	201.551	200.131		403.55	604.298	604.038	605.141
403.3	201.093	201.554	200.134		403.45	604.262	604.002	605.105
403.2	201.096	201.558	200.138		403.35	604.225	603.965	605.068
403.1	201.1	201.561	200.141		403.25	604.189	603.929	605.032
403	201.103	201.565	200.145		403.15	604.153	603.893	604.996
402.9	201.107	201.569	200.149		403.05	604.116	603.856	604.959
402.8	201.11	201.573	200.153		402.95	604.08	603.82	604.923
402.7	201.113	201.577	200.157		402.85	604.043	603.784	604.887
402.6	201.117	201.581	200.161		402.75	604.007	603.747	604.85
402.5	201.12	201.585	200.165		402.65	603.97	603.711	604.814
402.4	201.123	201.59	200.17		402.55	603.934	603.675	604.778
402.3	201.127	201.596	200.176		402.45	603.898	603.64	604.743
402.2	201.13	201.602	200.182		402.35	603.861	603.604	604.707
402.1	201.134	201.609	200.189		402.25	603.825	603.569	604.672
402	201.137	201.617	200.197		402.15	603.788	603.535	604.638
401.9	201.14	201.627	200.207		402.05	603.752	603.501	604.604
401.8	201.144	201.639	200.219		401.95	603.716	603.468	604.571
401.7	201.147	201.653	200.233		401.85	603.679	603.438	604.541
401.6	201.151	201.671	200.251		401.75	603.643	603.409	604.512
401.5	201.154	201.693	200.273		401.65	603.606	603.384	604.487
401.4	201.157	201.72	200.3		401.55	603.57	603.363	604.466
401.3	201.161	201.753	200.333		401.45	603.533	603.347	604.45
401.2	201.164	201.795	200.375		401.35	603.497	603.339	604.442
401.1	201.167	201.846	200.426		401.25	603.461	603.341	604.444
401	201.171	201.91	200.49		401.15	603.424	603.356	604.459
400.9	201.174	201.989	200.569		401.05	603.388	603.388	604.491
400.8	201.178	202.087	200.667		400.95	603.351	603.443	604.546
400.7	201.181	202.207	200.787		400.85	603.315	603.526	604.629
400.6	201.184	202.354	200.934		400.75	603.279	603.644	604.747
400.5	201.188	202.535	201.115		400.65	603.242	603.806	604.909
400.4	201.191	202.752	201.332		400.55	603.206	604.024	605.127
400.3	201.195	203.019	201.599		400.45	603.169	604.313	605.416
400.2	201.198	203.337	201.917		400.35	603.133	604.686	605.789
400.1	201.201	203.72	202.3		400.25	603.097	605.16	606.263
400	201.205	204.177	202.757		400.15	603.061	605.753	606.857
399.9	201.208	204.716	203.296		400.05	603.025	606.497	607.601
399.8	201.211	205.359	203.939		399.95	602.989	607.412	608.517
399.7	201.215	206.102	204.682		399.85	602.954	608.522	609.628
399.6	201.218	206.985	205.565		399.75	602.92	609.853	610.961
399.5	201.222	207.996	206.576		399.65	602.888	611.439	612.551
399.4	201.225	209.173	207.753		399.55	602.858	613.319	614.439
399.3	201.228	210.516	209.096		399.45	602.834	615.506	616.638
399.2	201.232	212.048	210.628		399.35	602.817	618.022	619.173
399.1	201.235	213.786	212.366		399.25	602.812	620.882	622.065
399	201.239	215.728	214.308		399.15	602.827	624.115	625.349
398.9	201.242	217.916	216.496		399.05	602.87	627.707	629.021
398.8	201.246	220.317	218.898		398.95	602.958	631.636	633.074
398.7	201.25	222.983	221.564		398.85	603.11	635.873	637.5
398.6	201.254	225.872	224.454		398.75	603.354	640.373	642.28
398.5	201.26	229.005	227.59		398.65	603.736	645.073	647.398
398.4	201.268	232.358	230.948		398.55	604.3	649.87	652.795
398.3	201.281	235.911	234.509		398.45	605.116	654.661	658.439
398.2	201.3	239.647	238.262		398.35	606.277	659.326	664.302
398.1	201.333	243.513	242.157		398.25	607.874	663.716	670.325
398	201.388	247.483	246.179		398.15	610.044	667.687	676.503
397.9	201.481	251.489	250.275		398.05	612.924	671.112	682.844
397.8	201.636	255.471	254.408		397.95	616.643	673.868	689.355
397.7	201.887	259.367	258.552		397.85	621.398	675.836	696.115
397.6	202.288	263.096	262.678		397.75	627.281	676.895	703.093
397.5	202.916	266.58	266.787		397.65	634.389	677.047	710.389
397.4	203.874	269.76	270.922		397.55	642.799	676.286	718.074
397.3	205.305	272.519	275.109		397.45	652.394	674.64	726.06
397.2	207.393	274.86	279.533		397.35	663.019	672.135	734.217
397.1	210.366	276.622	284.265		397.25	674.338	668.898	742.335
397	214.477	277.86	289.61		397.15	685.86	665.064	750.059
396.9	220.004	278.466	295.74		397.05	696.956	660.763	756.89
396.8	227.212	278.466	302.945		396.95	706.906	656.128	762.242
396.7	236.311	277.853	311.427		396.85	715.022	651.299	765.565
396.6	247.389	276.615	321.264		396.75	720.508	646.418	766.207
396.5	260.341	274.847	332.445		396.65	723.013	641.595	763.925
396.4	274.792	272.508	344.554		396.55	722.273	636.923	758.55
396.3	290.048	269.751	357.049		396.45	718.277	632.493	750.16
396.2	305.074	266.569	368.891		396.35	711.494	628.36	739.28
396.1	318.586	263.088	378.918		396.25	702.417	624.553	726.433
396	329.227	259.362	385.829		396.15	691.783	621.095	712.377
395.9	335.796	255.472	388.504		396.05	680.345	617.995	697.876
395.8	337.495	251.495	386.223		395.95	668.772	615.267	683.611
395.7	334.11	247.496	378.836		395.85	657.64	612.874	670.123
395.6	326.065	243.533	366.825		395.75	647.349	610.797	657.792
395.5	314.319	239.677	351.219		395.65	638.213	609.012	646.906
395.4	300.153	235.949	333.321		395.55	630.304	607.502	637.524
395.3	284.92	232.407	314.544		395.45	623.662	606.232	629.648
395.2	269.844	229.063	296.12		395.35	618.238	605.167	623.196
395.1	255.843	225.942	278.994		395.25	613.878	604.281	617.987
395	243.5	223.063	263.769		395.15	610.476	603.551	613.89
394.9	233.094	220.409	250.706		395.05	607.862	602.958	610.72
394.8	224.655	218.017	239.871		394.95	605.88	602.473	608.289
394.7	218.045	215.839	231.08		394.85	604.424	602.078	606.475
394.6	213.032	213.909	224.134		394.75	603.356	601.757	605.122
394.5	209.341	212.18	218.71		394.65	602.584	601.5	604.13
394.4	206.699	210.659	214.544		394.55	602.039	601.292	603.413
394.3	204.864	209.325	211.372		394.45	601.651	601.123	602.892
394.2	203.617	208.158	208.954		394.35	601.378	600.984	602.517
394.1	202.79	207.156	207.121		394.25	601.185	600.87	602.247
394	202.255	206.282	205.709		394.15	601.046	600.776	602.05
393.9	201.918	205.547	204.634		394.05	600.944	600.696	601.904
393.8	201.712	204.913	203.79		393.95	600.866	600.627	601.794
393.7	201.588	204.382	203.132		393.85	600.804	600.567	601.708
393.6	201.517	203.933	202.609		393.75	600.752	600.513	601.638
393.5	201.477	203.558	202.191		393.65	600.706	600.464	601.58
393.4	201.456	203.248	201.856		393.55	600.664	600.418	601.529
393.3	201.446	202.989	201.583		393.45	600.625	600.376	601.483
393.2	201.442	202.779	201.367		393.35	600.586	600.334	601.44
393.1	201.442	202.605	201.188		393.25	600.549	600.295	601.399
393	201.443	202.466	201.048		393.15	600.512	600.256	601.36
392.9	201.446	202.352	200.933		393.05	600.475	600.218	601.321
392.8	201.449	202.262	200.842		392.95	600.439	600.181	601.284
392.7	201.452	202.19	200.77		392.85	600.402	600.143	601.247
392.6	201.455	202.133	200.713		392.75	600.366	600.107	601.21
392.5	201.459	202.088	200.668		392.65	600.329	600.07	601.173
392.4	201.462	202.053	200.633		392.55	600.293	600.033	601.136
392.3	201.465	202.027	200.607		392.45	600.256	599.997	601.1
392.2	201.469	202.007	200.587		392.35	600.22	599.96	601.063
392.1	201.472	201.992	200.572		392.25	600.183	599.924	601.027
392	201.475	201.981	200.561		392.15	600.147	599.887	600.99
391.9	201.479	201.974	200.554		392.05	600.111	599.851	600.954
391.8	201.482	201.969	200.549		391.95	600.074	599.814	600.917
391.7	201.486	201.966	200.546		391.85	600.038	599.778	600.881
391.6	201.489	201.964	200.544		391.75	600.001	599.741	600.844
391.5	201.492	201.964	200.544		391.65	599.965	599.705	600.808
391.4	201.496	201.965	200.545		391.55	599.929	599.669	600.772
391.3	201.499	201.966	200.546		391.45	599.892	599.632	600.735
391.2	201.502	201.968	200.548		391.35	599.856	599.596	600.699
391.1	201.506	201.97	200.55		391.25	599.819	599.559	600.662
391	201.509	201.972	200.552		391.15	599.783	599.523	600.626
390.9	201.513	201.975	200.555		391.05	599.747	599.487	600.59
390.8	201.516	201.978	200.558		390.95	599.71	599.45	600.553
390.7	201.519	201.981	200.561		390.85	599.674	599.414	600.517
390.6	201.523	201.984	200.564		390.75	599.637	599.377	600.48
390.5	201.526	201.988	200.568		390.65	599.601	599.341	600.444
390.4	201.53	201.991	200.571		390.55	599.564	599.304	600.407
390.3	201.533	201.994	200.574		390.45	599.528	599.268	600.371
390.2	201.536	201.997	200.577		390.35	599.492	599.232	600.335
390.1	201.54	202.001	200.581		390.25	599.455	599.195	600.298
390	201.543	202.004	200.584		390.15	599.419	599.159	600.262
389.9	201.546	202.007	200.587		390.05	599.382	599.122	600.225
389.8	201.55	202.011	200.591		389.95	599.346	599.086	600.189
389.7	201.553	202.014	200.594		389.85	599.31	599.05	600.153
389.6	201.557	202.018	200.598		389.75	599.273	599.013	600.116
389.5	201.56	202.021	200.601		389.65	599.237	598.977	600.08
389.4	201.563	202.024	200.604		389.55	599.2	598.94	600.043
389.3	201.567	202.028	200.608		389.45	599.164	598.904	600.007
389.2	201.57	202.031	200.611		389.35	599.128	598.868	599.971
389.1	201.574	202.035	200.615		389.25	599.091	598.831	599.934
389	201.577	202.038	200.618		389.15	599.055	598.795	599.898
388.9	201.58	202.041	200.621		389.05	599.018	598.758	599.861
388.8	201.584	202.045	200.625		388.95	598.982	598.722	599.825
388.7	201.587	202.048	200.628		388.85	598.945	598.685	599.788
388.6	201.59	202.051	200.631		388.75	598.909	598.649	599.752
388.5	201.594	202.055	200.635		388.65	598.873	598.613	599.716
388.4	201.597	202.058	200.638		388.55	598.836	598.576	599.679
388.3	201.601	202.062	200.642		388.45	598.8	598.54	599.643
388.2	201.604	202.065	200.645		388.35	598.763	598.503	599.606
388.1	201.607	202.068	200.648		388.25	598.727	598.467	599.57
388	201.611	202.072	200.652		388.15	598.691	598.431	599.534
387.9	201.614	202.075	200.655		388.05	598.654	598.394	599.497
387.8	201.618	202.079	200.659		387.95	598.618	598.358	599.461
387.7	201.621	202.082	200.662		387.85	598.581	598.321	599.424
387.6	201.624	202.085	200.665		387.75	598.545	598.285	599.388
387.5	201.628	202.089	200.669		387.65	598.508	598.248	599.351
387.4	201.631	202.092	200.672		387.55	598.472	598.212	599.315
387.3	201.634	202.095	200.675		387.45	598.436	598.176	599.279
387.2	201.638	202.099	200.679		387.35	598.399	598.139	599.242
387.1	201.641	202.102	200.682		387.25	598.363	598.103	599.206
387	201.645	202.106	200.686		387.15	598.326	598.066	599.169
386.9	201.648	202.109	200.689		387.05	598.29	598.03	599.133
386.8	201.651	202.112	200.692		386.95	598.254	597.994	599.097
386.7	201.655	202.116	200.696		386.85	598.217	597.957	599.06
386.6	201.658	202.119	200.699		386.75	598.181	597.921	599.024
386.5	201.661	202.122	200.702		386.65	598.144	597.884	598.987
386.4	201.665	202.126	200.706		386.55	598.108	597.848	598.951
386.3	201.668	202.129	200.709		386.45	598.072	597.812	598.915
386.2	201.672	202.133	200.713		386.35	598.035	597.775	598.878
386.1	201.675	202.136	200.716		386.25	597.999	597.739	598.842
386	201.678	202.139	200.719		386.15	597.962	597.702	598.805
385.9	201.682	202.143	200.723		386.05	597.926	597.666	598.769
385.8	201.685	202.146	200.726		385.95	597.889	597.629	598.732
385.7	201.689	202.15	200.73		385.85	597.839	597.579	598.682
385.6	201.692	202.153	200.733		385	597.839	597.579	598.682
385.5	201.695	202.156	200.736
385.4	201.699	202.16	200.74
385.3	201.702	202.163	200.743
385.2	201.705	202.166	200.746
385.1	201.709	202.17	200.75
385	201.712	202.173	200.753

## Sheet: Fig.2d
Time(min)	MM	BCT
	Pb concenttration (ppm)	Pb concenttration (ppm)
0	167	167
15	119	19.8
30	114	17.5
60	107	14.9
120	97.5	3.29
180	95.9	2.33

## Sheet: Fig.2e
Time(min)	MM	BCT
	qt (mg/g)	qt (mg/g)
0	0	0
5	9.6	29.44
30	10.6	29.9
60	12	30.42
120	13.9	32.742
180	14.22	32.934

## Sheet: Fig.2f
Time(min)	MM	BCT
	qt (mg/g)	qt (mg/g)
5	9.6	29.44
30	10.6	29.9
60	12	30.42
120	13.9	32.742
180	14.22	32.934

## Sheet: Fig.2g
Time(min)	MM	BCT
	t/qt	t/qt
0	0	0
5	0.16984	0.52083
30	1.00334	2.83019
60	1.97239	5
120	3.66502	8.63309
180	5.46548	12.6582

## Sheet: Fig.3c
Time (mins)	U-PSC	G-PSC	BG-PSC
	Pb concenttration (ppm)	Pb concenttration (ppm)	Pb concenttration (ppm)
15	0.043	0.0236	0.0073
30	0.523	0.0471	0.0037
60	1.6	0.121	0.0105
120	3.45	0.237	0.0135
180	2.83	0.191	0.0195
360	2.35	1.4	0.0048

## Sheet: Fig.3d
	Pb concenttration (ppm)	Pb sequestration efficiencies(%)
U-PSC	11.6	0
G-PSC	5.09	56.12
BG-PSC	0.965	91.68

## Sheet: Fig.3e
	Pb sequestration efficiencies(%)
U-PSC	100
G-PSC	61.36
BG-PSC	8.4

## Sheet: Fig.3f
U-PSC	G-PSC	BG-PSC
Igeo	Igeo	Igeo
0.69707	-0.08439	-0.64351
0.01089	0.51019	-0.66069
0.06935	-0.54455	-0.73151
0.34792	-0.44448	-0.56058
-0.0902	0.58496	-0.55254

[truncated: 24 more sheets: Fig.4a, Fig.4b, Fig.4c, Fig.4d, Fig.4e, Fig.4f, Fig.4h, Fig.5b, Fig.5c, Fig.5d, Fig.5e, Fig.5f, Fig.5g, Fig. S3, Fig. S5, Fig. S6, Fig. S9, Fig. S15, Fig. S18, Fig. S20 …]
